# Supplementary material for: Resistance to S-Methoprene Correlates with Pyriproxyfen Resistance in Field-Collected Culex pipiens
Source: Insects. 2026 Feb 26;17(3):241. doi: 10.3390/insects17030241 (PMC13027244; doi:10.3390/insects17030241)
Supplement: Supplementary file 1 [file insects-17-00241-s001.zip]

Archive with 8 entries (8 files):
- Supplementary Table S1.pdf
- Supplementary Table S2.pdf
- Supplementary Table S3.pdf
- Supplementary Table S4.xlsx
- Supplementary Table S5.xlsx
- Supplementary Table S6.pdf
- Supplementary Table S7.pdf
- Supplementary Table S8.pdf
