# Supplementary material for: Resistance to S-Methoprene Correlates with Pyriproxyfen Resistance in Field-Collected Culex pipiens
Source: Insects. 2026 Feb 26;17(3):241. doi: 10.3390/insects17030241 (PMC13027244; doi:10.3390/insects17030241)
Supplement: Supplementary file 1 [file insects-17-00241-s001.zip › Supplementary Table S4.xlsx]

## Sheet: Raw Data
Date.assay	AI	Species	Location	Concentration.ppb	Alive	Dead	Total	Mortality	Survival	Control.mortality	Control.survival	Corrected.mortality
45826	Methoprene	Colony	Colony	50	0	23	23	1	0	0.0678261	0.932174	1
45826	Methoprene	Colony	Colony	0.5	10	14	24	0.583333	0.416667	0.0678261	0.932174	0.553016
45826	Methoprene	Colony	Colony	5	1	19	20	0.95	0.05	0.0678261	0.932174	0.946362
45826	Methoprene	Colony	Colony	5	0	18	18	1	0	0.0678261	0.932174	1
45826	Methoprene	Colony	Colony	5	1	23	24	0.958333	0.0416667	0.0678261	0.932174	0.955302
45826	Methoprene	Colony	Colony	50	0	25	25	1	0	0.0678261	0.932174	1
45826	Methoprene	Colony	Colony	50	0	21	21	1	0	0.0678261	0.932174	1
45826	Methoprene	Colony	Colony	0.005	10	11	21	0.52381	0.47619	0.0678261	0.932174	0.489161
45826	Methoprene	Colony	Colony	0.005	12	9	21	0.428571	0.571429	0.0678261	0.932174	0.386994
45826	Methoprene	Colony	Colony	0.0005	18	8	26	0.307692	0.692308	0.0678261	0.932174	0.257319
45826	Methoprene	Colony	Colony	0.0005	11	12	23	0.521739	0.478261	0.0678261	0.932174	0.48694
45826	Methoprene	Colony	Colony	0.05	12	10	22	0.454545	0.545455	0.0678261	0.932174	0.414858
45826	Methoprene	Colony	Colony	0.0005	15	5	20	0.25	0.75	0.0678261	0.932174	0.195429
45826	Methoprene	Colony	Colony	0.0005	14	5	19	0.263158	0.736842	0.0678261	0.932174	0.209544
45826	Methoprene	Colony	Colony	0.05	5	20	25	0.8	0.2	0.0678261	0.932174	0.785448
45826	Control	Colony	Colony	Control	23	2	25	0.08	0.92	0.0678261	0.932174	0.0130597
45826	Control	Colony	Colony	Control	23	2	25	0.08	0.92	0.0678261	0.932174	0.0130597
45826	Control	Colony	Colony	Control	22	1	23	0.0434783	0.956522	0.0678261	0.932174	-0.0261194
45824	Methoprene	Colony	Colony	0.1	12	10	22	0.454545	0.545455	0.143867	0.856133	0.362886
45824	Methoprene	Colony	Colony	1	9	15	24	0.625	0.375	0.143867	0.856133	0.561984
45824	Methoprene	Colony	Colony	1	9	13	22	0.590909	0.409091	0.143867	0.856133	0.522164
45824	Methoprene	Colony	Colony	1	10	15	25	0.6	0.4	0.143867	0.856133	0.532783
45824	Methoprene	Colony	Colony	1	6	16	22	0.727273	0.272727	0.143867	0.856133	0.681443
45824	Methoprene	Colony	Colony	10	2	21	23	0.913043	0.0869565	0.143867	0.856133	0.898431
45824	Methoprene	Colony	Colony	10	0	18	18	1	0	0.143867	0.856133	1
45824	Methoprene	Colony	Colony	10	0	21	21	1	0	0.143867	0.856133	1
45824	Methoprene	Colony	Colony	10	0	20	20	1	0	0.143867	0.856133	1
45824	Methoprene	Colony	Colony	0.001	20	1	21	0.047619	0.952381	0.143867	0.856133	-0.112422
45824	Methoprene	Colony	Colony	0.075	13	8	21	0.380952	0.619048	0.143867	0.856133	0.276926
45824	Methoprene	Colony	Colony	0.075	14	9	23	0.391304	0.608696	0.143867	0.856133	0.289017
45824	Methoprene	Colony	Colony	0.001	17	3	20	0.15	0.85	0.143867	0.856133	0.00716332
45824	Methoprene	Colony	Colony	0.001	15	5	20	0.25	0.75	0.143867	0.856133	0.123968
45824	Methoprene	Colony	Colony	0.01	13	8	21	0.380952	0.619048	0.143867	0.856133	0.276926
45824	Methoprene	Colony	Colony	0.001	19	3	22	0.136364	0.863636	0.143867	0.856133	-0.00876454
45824	Methoprene	Colony	Colony	0.01	13	8	21	0.380952	0.619048	0.143867	0.856133	0.276926
45824	Methoprene	Colony	Colony	0.01	13	8	21	0.380952	0.619048	0.143867	0.856133	0.276926
45824	Methoprene	Colony	Colony	0.1	12	12	24	0.5	0.5	0.143867	0.856133	0.415978
45824	Methoprene	Colony	Colony	0.1	15	10	25	0.4	0.6	0.143867	0.856133	0.299174
45824	Methoprene	Colony	Colony	0.1	13	8	21	0.380952	0.619048	0.143867	0.856133	0.276926
45824	Methoprene	Colony	Colony	0.01	18	6	24	0.25	0.75	0.143867	0.856133	0.123968
45824	Control	Colony	Colony	Control	19	3	22	0.136364	0.863636	0.143867	0.856133	-0.00876454
45824	Control	Colony	Colony	Control	19	2	21	0.0952381	0.904762	0.143867	0.856133	-0.0568009
45824	Control	Colony	Colony	Control	16	4	20	0.2	0.8	0.143867	0.856133	0.0655655
45824	Methoprene	Colony	Colony	0.5	9	11	20	0.55	0.45	0.143867	0.856133	0.474381
45824	Methoprene	Colony	Colony	0.5	11	13	24	0.541667	0.458333	0.143867	0.856133	0.464647
45824	Methoprene	Colony	Colony	75	0	18	18	1	0	0.143867	0.856133	1
45824	Methoprene	Colony	Colony	7.5	0	19	19	1	0	0.143867	0.856133	1
45824	Methoprene	Colony	Colony	7.5	0	19	19	1	0	0.143867	0.856133	1
45824	Methoprene	Colony	Colony	7.5	0	20	20	1	0	0.143867	0.856133	1
45824	Methoprene	Colony	Colony	0.05	20	4	24	0.166667	0.833333	0.143867	0.856133	0.0266307
45824	Methoprene	Colony	Colony	0.5	8	15	23	0.652174	0.347826	0.143867	0.856133	0.593724
45824	Methoprene	Colony	Colony	0.75	12	8	20	0.4	0.6	0.143867	0.856133	0.299174
45824	Methoprene	Colony	Colony	0.75	9	15	24	0.625	0.375	0.143867	0.856133	0.561984
45824	Methoprene	Colony	Colony	75	0	22	22	1	0	0.143867	0.856133	1
45824	Methoprene	Colony	Colony	0.05	15	8	23	0.347826	0.652174	0.143867	0.856133	0.238233
45824	Methoprene	Colony	Colony	0.05	17	6	23	0.26087	0.73913	0.143867	0.856133	0.136664
45824	Methoprene	Colony	Colony	75	0	20	20	1	0	0.143867	0.856133	1
45824	Methoprene	Colony	Colony	0.75	14	8	22	0.363636	0.636364	0.143867	0.856133	0.2567
45824	Methoprene	Colony	Colony	0.075	13	8	21	0.380952	0.619048	0.143867	0.856133	0.276926
45824	Methoprene	Colony	Colony	0.5	15	10	25	0.4	0.6	0.143867	0.856133	0.299174
45824	Methoprene	Colony	Colony	0.75	0	21	21	1	0	0.143867	0.856133	1
45824	Methoprene	Colony	Colony	7.5	0	22	22	1	0	0.143867	0.856133	1
45824	Methoprene	Colony	Colony	5	0	21	21	1	0	0.143867	0.856133	1
45824	Methoprene	Colony	Colony	1	5	20	25	0.8	0.2	0.143867	0.856133	0.766391
45824	Methoprene	Colony	Colony	10	0	23	23	1	0	0.143867	0.856133	1
45824	Methoprene	Colony	Colony	100	0	24	24	1	0	0.143867	0.856133	1
45824	Methoprene	Colony	Colony	5	0	20	20	1	0	0.143867	0.856133	1
45824	Methoprene	Colony	Colony	0.5	8	15	23	0.652174	0.347826	0.143867	0.856133	0.593724
45824	Methoprene	Colony	Colony	50	0	21	21	1	0	0.143867	0.856133	1
45824	Methoprene	Colony	Colony	0.5	12	10	22	0.454545	0.545455	0.143867	0.856133	0.362886
45824	Methoprene	Colony	Colony	5	2	20	22	0.909091	0.0909091	0.143867	0.856133	0.893814
45824	Methoprene	Colony	Colony	50	1	21	22	0.954545	0.0454545	0.143867	0.856133	0.946907
45824	Methoprene	Colony	Colony	50	0	23	23	1	0	0.143867	0.856133	1
45824	Methoprene	Colony	Colony	500	0	21	21	1	0	0.143867	0.856133	1
45824	Methoprene	Colony	Colony	500	0	22	22	1	0	0.143867	0.856133	1
45824	Methoprene	Colony	Colony	500	0	24	24	1	0	0.143867	0.856133	1
45826	Methoprene	Colony	Colony	0.75	7	18	25	0.72	0.28	0.0876702	0.91233	0.693093
45826	Methoprene	Colony	Colony	0.75	3	21	24	0.875	0.125	0.0876702	0.91233	0.862988
45826	Methoprene	Colony	Colony	0.075	8	13	21	0.619048	0.380952	0.0876702	0.91233	0.58244
45826	Methoprene	Colony	Colony	0.075	8	13	21	0.619048	0.380952	0.0876702	0.91233	0.58244
45826	Methoprene	Colony	Colony	7.5	2	20	22	0.909091	0.0909091	0.0876702	0.91233	0.900355
45826	Methoprene	Colony	Colony	75	0	22	22	1	0	0.0876702	0.91233	1
45826	Methoprene	Colony	Colony	0.05	8	11	19	0.578947	0.421053	0.0876702	0.91233	0.538486
45826	Methoprene	Colony	Colony	0.5	9	13	22	0.590909	0.409091	0.0876702	0.91233	0.551598
45826	Methoprene	Colony	Colony	75	0	25	25	1	0	0.0876702	0.91233	1
45826	Methoprene	Colony	Colony	0.05	8	16	24	0.666667	0.333333	0.0876702	0.91233	0.634635
45826	Methoprene	Colony	Colony	0.5	8	14	22	0.636364	0.363636	0.0876702	0.91233	0.60142
45826	Methoprene	Colony	Colony	0.05	10	11	21	0.52381	0.47619	0.0876702	0.91233	0.47805
45826	Methoprene	Colony	Colony	0.075	15	5	20	0.25	0.75	0.0876702	0.91233	0.177929
45826	Methoprene	Colony	Colony	0.75	6	15	21	0.714286	0.285714	0.0876702	0.91233	0.68683
45826	Methoprene	Colony	Colony	0.75	2	21	23	0.913043	0.0869565	0.0876702	0.91233	0.904687
45826	Methoprene	Colony	Colony	7.5	1	22	23	0.956522	0.0434783	0.0876702	0.91233	0.952344
45826	Methoprene	Colony	Colony	7.5	0	20	20	1	0	0.0876702	0.91233	1
45826	Methoprene	Colony	Colony	75	0	20	20	1	0	0.0876702	0.91233	1
45826	Methoprene	Colony	Colony	75	0	25	25	1	0	0.0876702	0.91233	1
45826	Methoprene	Colony	Colony	7.5	1	24	25	0.96	0.04	0.0876702	0.91233	0.956156
45826	Methoprene	Colony	Colony	0.075	13	9	22	0.409091	0.590909	0.0876702	0.91233	0.352308
45826	Control	Colony	Colony	Control	20	3	23	0.130435	0.869565	0.0876702	0.91233	0.0468741
45826	Control	Colony	Colony	Control	20	2	22	0.0909091	0.909091	0.0876702	0.91233	0.00355015
45826	Control	Colony	Colony	Control	23	1	24	0.0416667	0.958333	0.0876702	0.91233	-0.0504242
45838	Methoprene	Cx. pipiens	C18	1	18	2	20	0.1	0.9	0.131159	0.868841	-0.0358632
45838	Methoprene	Cx. pipiens	C18	1	16	5	21	0.238095	0.761905	0.131159	0.868841	0.123079
45838	Methoprene	Cx. pipiens	C18	1	18	6	24	0.25	0.75	0.131159	0.868841	0.136781
45838	Methoprene	Cx. pipiens	C18	1	10	8	18	0.444444	0.555556	0.131159	0.868841	0.360578
45838	Methoprene	Cx. pipiens	C18	10	8	12	20	0.6	0.4	0.131159	0.868841	0.539616
45838	Methoprene	Cx. pipiens	C18	10	13	6	19	0.315789	0.684211	0.131159	0.868841	0.212502
45838	Methoprene	Cx. pipiens	C18	10	11	9	20	0.45	0.55	0.131159	0.868841	0.366972
45838	Methoprene	Cx. pipiens	C18	10	14	6	20	0.3	0.7	0.131159	0.868841	0.194329
45838	Methoprene	Cx. pipiens	C18	100	7	13	20	0.65	0.35	0.131159	0.868841	0.597164
45838	Methoprene	Cx. pipiens	C18	100	5	14	19	0.736842	0.263158	0.131159	0.868841	0.697116
45838	Methoprene	Cx. pipiens	C18	100	15	5	20	0.25	0.75	0.131159	0.868841	0.136781
45838	Methoprene	Cx. pipiens	C18	100	9	10	19	0.526316	0.473684	0.131159	0.868841	0.454809
45838	Methoprene	Cx. pipiens	C18	1000	3	19	22	0.863636	0.136364	0.131159	0.868841	0.843051
45838	Methoprene	Cx. pipiens	C18	1000	1	20	21	0.952381	0.047619	0.131159	0.868841	0.945192
45838	Methoprene	Cx. pipiens	C18	1000	5	13	18	0.722222	0.277778	0.131159	0.868841	0.680289
45838	Methoprene	Cx. pipiens	C18	1000	3	16	19	0.842105	0.157895	0.131159	0.868841	0.81827
45838	Methoprene	Cx. pipiens	C18	0.01	18	1	19	0.0526316	0.947368	0.131159	0.868841	-0.0903823
45838	Methoprene	Cx. pipiens	C18	0.01	15	3	18	0.166667	0.833333	0.131159	0.868841	0.0408674
45838	Methoprene	Cx. pipiens	C18	0.01	18	1	19	0.0526316	0.947368	0.131159	0.868841	-0.0903823
45838	Methoprene	Cx. pipiens	C18	0.01	19	2	21	0.0952381	0.904762	0.131159	0.868841	-0.041344
45838	Methoprene	Cx. pipiens	C18	0.1	15	5	20	0.25	0.75	0.131159	0.868841	0.136781
45838	Methoprene	Cx. pipiens	C18	500	4	18	22	0.818182	0.181818	0.131159	0.868841	0.790735
45838	Methoprene	Cx. pipiens	C18	5000	2	19	21	0.904762	0.0952381	0.131159	0.868841	0.890385
45838	Methoprene	Cx. pipiens	C18	5000	0	24	24	1	0	0.131159	0.868841	1
45838	Methoprene	Cx. pipiens	C18	500	5	14	19	0.736842	0.263158	0.131159	0.868841	0.697116
45838	Methoprene	Cx. pipiens	C18	0.5	14	5	19	0.263158	0.736842	0.131159	0.868841	0.151925
45838	Methoprene	Cx. pipiens	C18	0.5	13	9	22	0.409091	0.590909	0.131159	0.868841	0.319888
45838	Methoprene	Cx. pipiens	C18	5	15	5	20	0.25	0.75	0.131159	0.868841	0.136781
45838	Methoprene	Cx. pipiens	C18	50	20	6	26	0.230769	0.769231	0.131159	0.868841	0.114647
45838	Methoprene	Cx. pipiens	C18	500	10	13	23	0.565217	0.434783	0.131159	0.868841	0.499583
45838	Methoprene	Cx. pipiens	C18	5000	0	21	21	1	0	0.131159	0.868841	1
45838	Methoprene	Cx. pipiens	C18	5	13	7	20	0.35	0.65	0.131159	0.868841	0.251877
45838	Methoprene	Cx. pipiens	C18	5	18	4	22	0.181818	0.818182	0.131159	0.868841	0.0583062
45838	Methoprene	Cx. pipiens	C18	0.5	21	2	23	0.0869565	0.913043	0.131159	0.868841	-0.0508757
45838	Methoprene	Cx. pipiens	C18	50	10	10	20	0.5	0.5	0.131159	0.868841	0.42452
45838	Methoprene	Cx. pipiens	C18	50	6	16	22	0.727273	0.272727	0.131159	0.868841	0.686102
45838	Methoprene	Cx. pipiens	C18	0.1	20	1	21	0.047619	0.952381	0.131159	0.868841	-0.0961516
45838	Methoprene	Cx. pipiens	C18	0.1	16	3	19	0.157895	0.842105	0.131159	0.868841	0.0307713
45838	Methoprene	Cx. pipiens	C18	0.1	19	2	21	0.0952381	0.904762	0.131159	0.868841	-0.041344
45838	Control	Cx. pipiens	C18	Control	22	1	23	0.0434783	0.956522	0.131159	0.868841	-0.100917
45838	Control	Cx. pipiens	C18	Control	16	4	20	0.2	0.8	0.131159	0.868841	0.0792327
45838	Control	Cx. pipiens	C18	Control	17	3	20	0.15	0.85	0.131159	0.868841	0.0216847
45847	Methoprene	Cx. pipiens	C15	0.01	23	1	24	0.0416667	0.958333	0.0434783	0.956522	-0.00189394
45847	Methoprene	Cx. pipiens	C15	0.01	19	1	20	0.05	0.95	0.0434783	0.956522	0.00681818
45847	Methoprene	Cx. pipiens	C15	0.1	15	4	19	0.210526	0.789474	0.0434783	0.956522	0.174641
45847	Methoprene	Cx. pipiens	C15	0.1	19	3	22	0.136364	0.863636	0.0434783	0.956522	0.0971074
45847	Methoprene	Cx. pipiens	C15	100	3	18	21	0.857143	0.142857	0.0434783	0.956522	0.850649
45847	Methoprene	Cx. pipiens	C15	1000	0	20	20	1	0	0.0434783	0.956522	1
45847	Methoprene	Cx. pipiens	C15	1000	2	20	22	0.909091	0.0909091	0.0434783	0.956522	0.904959
45847	Methoprene	Cx. pipiens	C15	1000	1	19	20	0.95	0.05	0.0434783	0.956522	0.947727
45847	Methoprene	Cx. pipiens	C15	0.1	22	1	23	0.0434783	0.956522	0.0434783	0.956522	0
45847	Methoprene	Cx. pipiens	C15	1	20	2	22	0.0909091	0.909091	0.0434783	0.956522	0.0495868
45847	Methoprene	Cx. pipiens	C15	0.01	21	1	22	0.0454545	0.954545	0.0434783	0.956522	0.00206612
45847	Methoprene	Cx. pipiens	C15	1	13	6	19	0.315789	0.684211	0.0434783	0.956522	0.284689
45847	Methoprene	Cx. pipiens	C15	1	18	3	21	0.142857	0.857143	0.0434783	0.956522	0.103896
45847	Methoprene	Cx. pipiens	C15	10	8	13	21	0.619048	0.380952	0.0434783	0.956522	0.601732
45847	Methoprene	Cx. pipiens	C15	10	5	13	18	0.722222	0.277778	0.0434783	0.956522	0.709596
45847	Methoprene	Cx. pipiens	C15	10	12	7	19	0.368421	0.631579	0.0434783	0.956522	0.339713
45847	Methoprene	Cx. pipiens	C15	10	12	8	20	0.4	0.6	0.0434783	0.956522	0.372727
45847	Methoprene	Cx. pipiens	C15	1	17	3	20	0.15	0.85	0.0434783	0.956522	0.111364
45847	Control	Cx. pipiens	C15	Control	22	1	23	0.0434783	0.956522	0.0434783	0.956522	0
45847	Control	Cx. pipiens	C15	Control	21	2	23	0.0869565	0.913043	0.0434783	0.956522	0.0454545
45847	Control	Cx. pipiens	C15	Control	19	0	19	0	1	0.0434783	0.956522	-0.0454545
45847	Methoprene	Cx. pipiens	C15	1000	2	20	22	0.909091	0.0909091	0.0434783	0.956522	0.904959
45847	Methoprene	Cx. pipiens	C15	100	6	16	22	0.727273	0.272727	0.0434783	0.956522	0.714876
45847	Control	Cx. pipiens	C24	Control	18	2	20	0.1	0.9	0.081746	0.918254	0.019879
45847	Control	Cx. pipiens	C24	Control	19	2	21	0.0952381	0.904762	0.081746	0.918254	0.0146932
45847	Control	Cx. pipiens	C24	Control	19	1	20	0.05	0.95	0.081746	0.918254	-0.0345722
45847	Methoprene	Cx. pipiens	C24	1000	2	20	22	0.909091	0.0909091	0.081746	0.918254	0.900998
45847	Methoprene	Cx. pipiens	C24	1000	1	18	19	0.947368	0.0526316	0.081746	0.918254	0.942683
45847	Methoprene	Cx. pipiens	C24	100	4	12	16	0.75	0.25	0.081746	0.918254	0.727744
45847	Methoprene	Cx. pipiens	C24	100	8	12	20	0.6	0.4	0.081746	0.918254	0.564391
45847	Methoprene	Cx. pipiens	C24	100	7	11	18	0.611111	0.388889	0.081746	0.918254	0.576491
45847	Methoprene	Cx. pipiens	C24	100	9	10	19	0.526316	0.473684	0.081746	0.918254	0.484147
45847	Methoprene	Cx. pipiens	C24	1000	0	22	22	1	0	0.081746	0.918254	1
45847	Methoprene	Cx. pipiens	C24	100	12	8	20	0.4	0.6	0.081746	0.918254	0.346586
45847	Methoprene	Cx. pipiens	C24	10	11	8	19	0.421053	0.578947	0.081746	0.918254	0.369513
45847	Methoprene	Cx. pipiens	C24	1000	1	17	18	0.944444	0.0555556	0.081746	0.918254	0.939499
45848	Methoprene	Cx. pipiens	C24	0.5	19	3	22	0.136364	0.863636	0.0283816	0.971618	0.111136
45848	Methoprene	Cx. pipiens	C24	0.5	21	2	23	0.0869565	0.913043	0.0283816	0.971618	0.0602859
45848	Methoprene	Cx. pipiens	C24	5	18	4	22	0.181818	0.818182	0.0283816	0.971618	0.157919
45848	Methoprene	Cx. pipiens	C24	5	14	6	20	0.3	0.7	0.0283816	0.971618	0.279553
45848	Control	Cx. pipiens	C24	Control	22	1	23	0.0434783	0.956522	0.0283816	0.971618	0.0155376
45848	Control	Cx. pipiens	C24	Control	20	0	20	0	1	0.0283816	0.971618	-0.0292107
45848	Control	Cx. pipiens	C24	Control	23	1	24	0.0416667	0.958333	0.0283816	0.971618	0.0136731
45848	Methoprene	Cx. pipiens	C24	50	4	17	21	0.809524	0.190476	0.0283816	0.971618	0.80396
45848	Methoprene	Cx. pipiens	C24	50	6	15	21	0.714286	0.285714	0.0283816	0.971618	0.70594
45848	Methoprene	Cx. pipiens	C24	50	2	15	17	0.882353	0.117647	0.0283816	0.971618	0.878916
45848	Methoprene	Cx. pipiens	C24	5000	0	26	26	1	0	0.0283816	0.971618	1
45848	Methoprene	Cx. pipiens	C24	50	7	13	20	0.65	0.35	0.0283816	0.971618	0.639776
45848	Methoprene	Cx. pipiens	C24	5	17	6	23	0.26087	0.73913	0.0283816	0.971618	0.239279
45848	Methoprene	Cx. pipiens	C24	0.5	17	3	20	0.15	0.85	0.0283816	0.971618	0.125171
45848	Methoprene	Cx. pipiens	C24	500	1	20	21	0.952381	0.047619	0.0283816	0.971618	0.95099
45848	Methoprene	Cx. pipiens	C24	50	1	17	18	0.944444	0.0555556	0.0283816	0.971618	0.942822
45848	Methoprene	Cx. pipiens	C24	5000	0	24	24	1	0	0.0283816	0.971618	1
45848	Methoprene	Cx. pipiens	C24	5	13	6	19	0.315789	0.684211	0.0283816	0.971618	0.295803
45848	Methoprene	Cx. pipiens	C24	500	0	20	20	1	0	0.0283816	0.971618	1
45848	Methoprene	Cx. pipiens	C24	50	4	16	20	0.8	0.2	0.0283816	0.971618	0.794158
45848	Methoprene	Cx. pipiens	C24	500	0	24	24	1	0	0.0283816	0.971618	1
45848	Methoprene	Cx. pipiens	C24	5000	0	23	23	1	0	0.0283816	0.971618	1
45848	Methoprene	Cx. pipiens	C24	500	1	18	19	0.947368	0.0526316	0.0283816	0.971618	0.945831
45848	Methoprene	Cx. pipiens	C24	0.75	18	4	22	0.181818	0.818182	0.0644928	0.935507	0.125414
45848	Methoprene	Cx. pipiens	C24	75	5	17	22	0.772727	0.227273	0.0644928	0.935507	0.757059
45848	Methoprene	Cx. pipiens	C24	75	3	17	20	0.85	0.15	0.0644928	0.935507	0.839659
45848	Methoprene	Cx. pipiens	C24	75	2	20	22	0.909091	0.0909091	0.0644928	0.935507	0.902824
45848	Methoprene	Cx. pipiens	C24	0.75	16	5	21	0.238095	0.761905	0.0644928	0.935507	0.18557
45848	Methoprene	Cx. pipiens	C24	0.75	12	9	21	0.428571	0.571429	0.0644928	0.935507	0.389178
45848	Methoprene	Cx. pipiens	C24	7.5	13	8	21	0.380952	0.619048	0.0644928	0.935507	0.338276
45848	Methoprene	Cx. pipiens	C24	7.5	14	8	22	0.363636	0.636364	0.0644928	0.935507	0.319766
45848	Methoprene	Cx. pipiens	C24	7.5	8	13	21	0.619048	0.380952	0.0644928	0.935507	0.592785
45848	Control	Cx. pipiens	C24	Control	22	1	23	0.0434783	0.956522	0.0644928	0.935507	-0.0224632
45848	Control	Cx. pipiens	C24	Control	17	3	20	0.15	0.85	0.0644928	0.935507	0.091402
45848	Control	Cx. pipiens	C24	Control	24	0	24	0	1	0.0644928	0.935507	-0.0689388
45848	Methoprene	Cx. pipiens	C24	10	20	2	22	0.0909091	0.909091	0.0644928	0.935507	0.0282374
45848	Methoprene	Cx. pipiens	C24	100	1	19	20	0.95	0.05	0.0644928	0.935507	0.946553
45848	Methoprene	Cx. pipiens	C24	10	17	4	21	0.190476	0.809524	0.0644928	0.935507	0.134669
45848	Methoprene	Cx. pipiens	C24	1	22	1	23	0.0434783	0.956522	0.0644928	0.935507	-0.0224632
45848	Methoprene	Cx. pipiens	C24	0.1	23	1	24	0.0416667	0.958333	0.0644928	0.935507	-0.0243997
45848	Methoprene	Cx. pipiens	C24	1	25	1	26	0.0384615	0.961538	0.0644928	0.935507	-0.0278258
45848	Methoprene	Cx. pipiens	C24	10	13	6	19	0.315789	0.684211	0.0644928	0.935507	0.268621
45848	Methoprene	Cx. pipiens	C24	0.1	16	3	19	0.157895	0.842105	0.0644928	0.935507	0.099841
45848	Methoprene	Cx. pipiens	C24	0.01	21	1	22	0.0454545	0.954545	0.0644928	0.935507	-0.0203507
45848	Methoprene	Cx. pipiens	C24	0.01	17	3	20	0.15	0.85	0.0644928	0.935507	0.091402
45848	Methoprene	Cx. pipiens	C24	0.01	25	0	25	0	1	0.0644928	0.935507	-0.0689388
45848	Methoprene	Cx. pipiens	C24	0.1	20	1	21	0.047619	0.952381	0.0644928	0.935507	-0.018037
45848	Methoprene	Cx. pipiens	C24	1	17	3	20	0.15	0.85	0.0644928	0.935507	0.091402
45840	Methoprene	Cx. pipiens	C18	0.5	24	1	25	0.04	0.96	0.0138889	0.986111	0.0264789
45840	Methoprene	Cx. pipiens	C18	50	15	6	21	0.285714	0.714286	0.0138889	0.986111	0.275654
45840	Methoprene	Cx. pipiens	C18	5	16	7	23	0.304348	0.695652	0.0138889	0.986111	0.29455
45840	Methoprene	Cx. pipiens	C18	500	6	18	24	0.75	0.25	0.0138889	0.986111	0.746479
45840	Methoprene	Cx. pipiens	C18	0.5	19	6	25	0.24	0.76	0.0138889	0.986111	0.229296
45840	Methoprene	Cx. pipiens	C18	75	5	16	21	0.761905	0.238095	0.0138889	0.986111	0.758551
45840	Methoprene	Cx. pipiens	C18	75	8	14	22	0.636364	0.363636	0.0138889	0.986111	0.631242
45840	Methoprene	Cx. pipiens	C18	0.75	14	4	18	0.222222	0.777778	0.0138889	0.986111	0.211268
45840	Methoprene	Cx. pipiens	C18	7.5	21	3	24	0.125	0.875	0.0138889	0.986111	0.112676
45840	Methoprene	Cx. pipiens	C18	0.75	22	1	23	0.0434783	0.956522	0.0138889	0.986111	0.0300061
45840	Methoprene	Cx. pipiens	C18	0.75	24	1	25	0.04	0.96	0.0138889	0.986111	0.0264789
45840	Methoprene	Cx. pipiens	C18	75	8	14	22	0.636364	0.363636	0.0138889	0.986111	0.631242
45840	Methoprene	Cx. pipiens	C18	750	3	18	21	0.857143	0.142857	0.0138889	0.986111	0.855131
45840	Methoprene	Cx. pipiens	C18	500	6	17	23	0.73913	0.26087	0.0138889	0.986111	0.735456
45840	Methoprene	Cx. pipiens	C18	750	4	19	23	0.826087	0.173913	0.0138889	0.986111	0.823637
45840	Methoprene	Cx. pipiens	C18	7.5	15	5	20	0.25	0.75	0.0138889	0.986111	0.239437
45840	Methoprene	Cx. pipiens	C18	50	11	10	21	0.47619	0.52381	0.0138889	0.986111	0.468813
45840	Methoprene	Cx. pipiens	C18	5	12	11	23	0.478261	0.521739	0.0138889	0.986111	0.470912
45840	Methoprene	Cx. pipiens	C18	750	2	21	23	0.913043	0.0869565	0.0138889	0.986111	0.911819
45840	Methoprene	Cx. pipiens	C18	7.5	12	9	21	0.428571	0.571429	0.0138889	0.986111	0.420523
45840	Control	Cx. pipiens	C18	Control	25	0	25	0	1	0.0138889	0.986111	-0.0140845
45840	Control	Cx. pipiens	C18	Control	22	0	22	0	1	0.0138889	0.986111	-0.0140845
45840	Control	Cx. pipiens	C18	Control	23	1	24	0.0416667	0.958333	0.0138889	0.986111	0.028169
45848	Methoprene	Cx. pipiens	C15	0.5	16	4	20	0.2	0.8	0.0607287	0.939271	0.148276
45848	Methoprene	Cx. pipiens	C15	0.5	23	2	25	0.08	0.92	0.0607287	0.939271	0.0205172
45848	Methoprene	Cx. pipiens	C15	0.5	14	6	20	0.3	0.7	0.0607287	0.939271	0.254741
45848	Methoprene	Cx. pipiens	C15	5000	0	23	23	1	0	0.0607287	0.939271	1
45848	Methoprene	Cx. pipiens	C15	5000	0	22	22	1	0	0.0607287	0.939271	1
45848	Methoprene	Cx. pipiens	C15	5000	0	21	21	1	0	0.0607287	0.939271	1
45848	Methoprene	Cx. pipiens	C15	0.5	22	1	23	0.0434783	0.956522	0.0607287	0.939271	-0.0183658
45848	Methoprene	Cx. pipiens	C15	5	4	13	17	0.764706	0.235294	0.0607287	0.939271	0.749493
45848	Methoprene	Cx. pipiens	C15	5	13	6	19	0.315789	0.684211	0.0607287	0.939271	0.271552
45848	Methoprene	Cx. pipiens	C15	5	14	8	22	0.363636	0.636364	0.0607287	0.939271	0.322492
45848	Methoprene	Cx. pipiens	C15	5	11	8	19	0.421053	0.578947	0.0607287	0.939271	0.383621
45848	Control	Cx. pipiens	C15	Control	17	2	19	0.105263	0.894737	0.0607287	0.939271	0.0474138
45848	Control	Cx. pipiens	C15	Control	25	0	25	0	1	0.0607287	0.939271	-0.0646552
45848	Control	Cx. pipiens	C15	Control	24	2	26	0.0769231	0.923077	0.0607287	0.939271	0.0172414
45848	Methoprene	Cx. pipiens	C15	50	9	11	20	0.55	0.45	0.0607287	0.939271	0.520905
45848	Methoprene	Cx. pipiens	C15	50	9	7	16	0.4375	0.5625	0.0607287	0.939271	0.401131
45848	Methoprene	Cx. pipiens	C15	50	4	14	18	0.777778	0.222222	0.0607287	0.939271	0.76341
45848	Methoprene	Cx. pipiens	C15	50	3	18	21	0.857143	0.142857	0.0607287	0.939271	0.847906
45848	Methoprene	Cx. pipiens	C15	500	0	21	21	1	0	0.0607287	0.939271	1
45848	Methoprene	Cx. pipiens	C15	500	2	20	22	0.909091	0.0909091	0.0607287	0.939271	0.903213
45848	Methoprene	Cx. pipiens	C15	500	3	14	17	0.823529	0.176471	0.0607287	0.939271	0.81212
45848	Methoprene	Cx. pipiens	C15	500	1	23	24	0.958333	0.0416667	0.0607287	0.939271	0.955639
45848	Methoprene	Cx. pipiens	C15	0.75	16	7	23	0.304348	0.695652	0.0607287	0.939271	0.25937
45848	Methoprene	Cx. pipiens	C15	0.75	8	14	22	0.636364	0.363636	0.0607287	0.939271	0.612853
45848	Methoprene	Cx. pipiens	C15	75	0	22	22	1	0	0.0607287	0.939271	1
45848	Methoprene	Cx. pipiens	C15	0.75	20	2	22	0.0909091	0.909091	0.0607287	0.939271	0.0321317
45848	Methoprene	Cx. pipiens	C15	7.5	9	10	19	0.526316	0.473684	0.0607287	0.939271	0.49569
45848	Methoprene	Cx. pipiens	C15	7.5	10	7	17	0.411765	0.588235	0.0607287	0.939271	0.373732
45848	Methoprene	Cx. pipiens	C15	7.5	6	15	21	0.714286	0.285714	0.0607287	0.939271	0.695813
45848	Methoprene	Cx. pipiens	C15	75	1	20	21	0.952381	0.047619	0.0607287	0.939271	0.949302
45848	Methoprene	Cx. pipiens	C15	75	1	19	20	0.95	0.05	0.0607287	0.939271	0.946767
45848	Control	Cx. pipiens	C15	Control	25	0	25	0	1	0.0272222	0.972778	-0.027984
45848	Control	Cx. pipiens	C15	Control	24	1	25	0.04	0.96	0.0272222	0.972778	0.0131354
45848	Control	Cx. pipiens	C15	Control	23	1	24	0.0416667	0.958333	0.0272222	0.972778	0.0148487
45852	Control	Cx. pipiens	DPN	Control	16	2	18	0.111111	0.888889	0.100123	0.899877	0.0122105
45852	Control	Cx. pipiens	DPN	Control	16	1	17	0.0588235	0.941176	0.100123	0.899877	-0.0458947
45852	Control	Cx. pipiens	DPN	Control	20	3	23	0.130435	0.869565	0.100123	0.899877	0.0336842
45852	Methoprene	Cx. pipiens	DPN	0.5	14	5	19	0.263158	0.736842	0.100123	0.899877	0.181175
45852	Methoprene	Cx. pipiens	DPN	500	8	13	21	0.619048	0.380952	0.100123	0.899877	0.576662
45852	Methoprene	Cx. pipiens	DPN	5000	0	22	22	1	0	0.100123	0.899877	1
45852	Methoprene	Cx. pipiens	DPN	5	11	12	23	0.521739	0.478261	0.100123	0.899877	0.468526
45852	Methoprene	Cx. pipiens	DPN	50	7	15	22	0.681818	0.318182	0.100123	0.899877	0.646416
45852	Methoprene	Cx. pipiens	DPN	50	5	15	20	0.75	0.25	0.100123	0.899877	0.722184
45852	Methoprene	Cx. pipiens	DPN	50	7	14	21	0.666667	0.333333	0.100123	0.899877	0.629579
45852	Methoprene	Cx. pipiens	DPN	50	10	11	21	0.52381	0.47619	0.100123	0.899877	0.470827
45852	Methoprene	Cx. pipiens	DPN	5	13	6	19	0.315789	0.684211	0.100123	0.899877	0.239662
45852	Methoprene	Cx. pipiens	DPN	5	14	7	21	0.333333	0.666667	0.100123	0.899877	0.259158
45852	Methoprene	Cx. pipiens	DPN	75	3	15	18	0.833333	0.166667	0.100123	0.899877	0.814789
45852	Methoprene	Cx. pipiens	DPN	0.75	13	5	18	0.277778	0.722222	0.100123	0.899877	0.197421
45852	Methoprene	Cx. pipiens	DPN	0.5	10	10	20	0.5	0.5	0.100123	0.899877	0.444368
45852	Methoprene	Cx. pipiens	DPN	0.5	11	12	23	0.521739	0.478261	0.100123	0.899877	0.468526
45852	Methoprene	Cx. pipiens	DPN	5	10	8	18	0.444444	0.555556	0.100123	0.899877	0.382632
45852	Methoprene	Cx. pipiens	DPN	0.75	11	8	19	0.421053	0.578947	0.100123	0.899877	0.356637
45852	Methoprene	Cx. pipiens	DPN	0.75	20	2	22	0.0909091	0.909091	0.100123	0.899877	-0.0102392
45852	Methoprene	Cx. pipiens	DPN	7.5	10	11	21	0.52381	0.47619	0.100123	0.899877	0.470827
45852	Methoprene	Cx. pipiens	DPN	7.5	14	8	22	0.363636	0.636364	0.100123	0.899877	0.292833
45852	Methoprene	Cx. pipiens	DPN	75	9	12	21	0.571429	0.428571	0.100123	0.899877	0.523744
45852	Methoprene	Cx. pipiens	DPN	750	5	15	20	0.75	0.25	0.100123	0.899877	0.722184
45852	Methoprene	Cx. pipiens	DPN	7.5	9	12	21	0.571429	0.428571	0.100123	0.899877	0.523744
45852	Methoprene	Cx. pipiens	DPN	75	4	13	17	0.764706	0.235294	0.100123	0.899877	0.738526
45852	Methoprene	Cx. pipiens	DPN	750	3	20	23	0.869565	0.130435	0.100123	0.899877	0.855053
45852	Methoprene	Cx. pipiens	DPN	750	0	22	22	1	0	0.100123	0.899877	1
45852	Methoprene	Cx. pipiens	DPN	5000	0	21	21	1	0	0.100123	0.899877	1
45852	Methoprene	Cx. pipiens	DPN	5000	0	24	24	1	0	0.100123	0.899877	1
45852	Methoprene	Cx. pipiens	DPN	500	0	21	21	1	0	0.100123	0.899877	1
45852	Methoprene	Cx. pipiens	DPN	500	2	18	20	0.9	0.1	0.100123	0.899877	0.888874
45852	Methoprene	Cx. pipiens	DPN	10	15	5	20	0.25	0.75	0.0660225	0.933977	0.196983
45852	Methoprene	Cx. pipiens	DPN	0.1	17	3	20	0.15	0.85	0.0660225	0.933977	0.0899138
45852	Methoprene	Cx. pipiens	DPN	100	4	14	18	0.777778	0.222222	0.0660225	0.933977	0.762069
45852	Control	Cx. pipiens	DPN	Control	22	1	23	0.0434783	0.956522	0.0660225	0.933977	-0.0241379
45852	Control	Cx. pipiens	DPN	Control	22	1	23	0.0434783	0.956522	0.0660225	0.933977	-0.0241379
45852	Control	Cx. pipiens	DPN	Control	24	3	27	0.111111	0.888889	0.0660225	0.933977	0.0482759
45852	Methoprene	Cx. pipiens	DPN	0.1	21	2	23	0.0869565	0.913043	0.0660225	0.933977	0.0224138
45852	Methoprene	Cx. pipiens	DPN	1000	0	22	22	1	0	0.0660225	0.933977	1
45852	Methoprene	Cx. pipiens	DPN	1000	0	23	23	1	0	0.0660225	0.933977	1
45852	Methoprene	Cx. pipiens	DPN	100	1	20	21	0.952381	0.047619	0.0660225	0.933977	0.949015
45852	Methoprene	Cx. pipiens	DPN	10	13	8	21	0.380952	0.619048	0.0660225	0.933977	0.337192
45852	Methoprene	Cx. pipiens	DPN	100	1	17	18	0.944444	0.0555556	0.0660225	0.933977	0.940517
45852	Methoprene	Cx. pipiens	DPN	100	7	13	20	0.65	0.35	0.0660225	0.933977	0.625259
45852	Methoprene	Cx. pipiens	DPN	1000	4	16	20	0.8	0.2	0.0660225	0.933977	0.785862
45852	Methoprene	Cx. pipiens	DPN	10	17	3	20	0.15	0.85	0.0660225	0.933977	0.0899138
45852	Methoprene	Cx. pipiens	DPN	1000	1	22	23	0.956522	0.0434783	0.0660225	0.933977	0.953448
45852	Methoprene	Cx. pipiens	DPN	1	16	5	21	0.238095	0.761905	0.0660225	0.933977	0.184236
45852	Methoprene	Cx. pipiens	DPN	0.1	22	1	23	0.0434783	0.956522	0.0660225	0.933977	-0.0241379
45852	Methoprene	Cx. pipiens	DPN	1	18	4	22	0.181818	0.818182	0.0660225	0.933977	0.123981
45852	Methoprene	Cx. pipiens	DPN	1	15	6	21	0.285714	0.714286	0.0660225	0.933977	0.235222
45852	Methoprene	Cx. pipiens	DPN	10	12	8	20	0.4	0.6	0.0660225	0.933977	0.357586
45852	Methoprene	Cx. pipiens	WHE	5	7	15	22	0.681818	0.318182	0.0587474	0.941253	0.661959
45852	Methoprene	Cx. pipiens	WHE	50	7	19	26	0.730769	0.269231	0.0587474	0.941253	0.713965
45852	Methoprene	Cx. pipiens	WHE	0.5	14	7	21	0.333333	0.666667	0.0587474	0.941253	0.291724
45852	Methoprene	Cx. pipiens	WHE	5	13	9	22	0.409091	0.590909	0.0587474	0.941253	0.37221
45852	Methoprene	Cx. pipiens	WHE	50	6	16	22	0.727273	0.272727	0.0587474	0.941253	0.710251
45852	Methoprene	Cx. pipiens	WHE	7.5	6	14	20	0.7	0.3	0.0587474	0.941253	0.681276
45852	Control	Cx. pipiens	WHE	Control	20	1	21	0.047619	0.952381	0.0587474	0.941253	-0.0118229
45852	Control	Cx. pipiens	WHE	Control	23	1	24	0.0416667	0.958333	0.0587474	0.941253	-0.0181468
45852	Control	Cx. pipiens	WHE	Control	21	2	23	0.0869565	0.913043	0.0587474	0.941253	0.0299698
45852	Methoprene	Cx. pipiens	WHE	5	10	9	19	0.473684	0.526316	0.0587474	0.941253	0.440835
45852	Methoprene	Cx. pipiens	WHE	50	6	14	20	0.7	0.3	0.0587474	0.941253	0.681276
45852	Methoprene	Cx. pipiens	WHE	0.5	9	9	18	0.5	0.5	0.0587474	0.941253	0.468793
45852	Methoprene	Cx. pipiens	WHE	5	9	11	20	0.55	0.45	0.0587474	0.941253	0.521914
45852	Methoprene	Cx. pipiens	WHE	500	0	22	22	1	0	0.0587474	0.941253	1
45852	Methoprene	Cx. pipiens	WHE	5000	0	21	21	1	0	0.0587474	0.941253	1
45852	Methoprene	Cx. pipiens	WHE	0.75	13	9	22	0.409091	0.590909	0.0587474	0.941253	0.37221
45852	Methoprene	Cx. pipiens	WHE	500	0	22	22	1	0	0.0587474	0.941253	1
45852	Methoprene	Cx. pipiens	WHE	750	0	21	21	1	0	0.0587474	0.941253	1
45852	Methoprene	Cx. pipiens	WHE	75	2	20	22	0.909091	0.0909091	0.0587474	0.941253	0.903417
45852	Methoprene	Cx. pipiens	WHE	0.5	13	10	23	0.434783	0.565217	0.0587474	0.941253	0.399505
45852	Methoprene	Cx. pipiens	WHE	5000	0	22	22	1	0	0.0587474	0.941253	1
45852	Methoprene	Cx. pipiens	WHE	5000	0	19	19	1	0	0.0587474	0.941253	1
45852	Methoprene	Cx. pipiens	WHE	500	0	21	21	1	0	0.0587474	0.941253	1
45852	Methoprene	Cx. pipiens	WHE	750	2	20	22	0.909091	0.0909091	0.0587474	0.941253	0.903417
45852	Methoprene	Cx. pipiens	WHE	50	7	13	20	0.65	0.35	0.0587474	0.941253	0.628155
45852	Methoprene	Cx. pipiens	WHE	7.5	19	5	24	0.208333	0.791667	0.0587474	0.941253	0.158922
45852	Methoprene	Cx. pipiens	WHE	0.75	22	3	25	0.12	0.88	0.0587474	0.941253	0.0650756
45852	Methoprene	Cx. pipiens	WHE	7.5	20	2	22	0.0909091	0.909091	0.0587474	0.941253	0.034169
45852	Methoprene	Cx. pipiens	WHE	750	0	24	24	1	0	0.0587474	0.941253	1
45852	Methoprene	Cx. pipiens	WHE	75	1	20	21	0.952381	0.047619	0.0587474	0.941253	0.949409
45852	Methoprene	Cx. pipiens	WHE	75	5	18	23	0.782609	0.217391	0.0587474	0.941253	0.76904
45852	Methoprene	Cx. pipiens	WHE	0.075	18	4	22	0.181818	0.818182	0.0587474	0.941253	0.130752
45852	Methoprene	Cx. pipiens	WHE	0.1	17	2	19	0.105263	0.894737	0.0865934	0.913407	0.0204397
45852	Methoprene	Cx. pipiens	WHE	0.1	16	3	19	0.157895	0.842105	0.0865934	0.913407	0.0780609
45852	Methoprene	Cx. pipiens	WHE	1	13	6	19	0.315789	0.684211	0.0865934	0.913407	0.250924
45852	Methoprene	Cx. pipiens	WHE	1	12	9	21	0.428571	0.571429	0.0865934	0.913407	0.374398
45852	Control	Cx. pipiens	WHE	Control	18	3	21	0.142857	0.857143	0.0865934	0.913407	0.0615977
45852	Control	Cx. pipiens	WHE	Control	24	1	25	0.04	0.96	0.0865934	0.913407	-0.0510106
45852	Control	Cx. pipiens	WHE	Control	24	2	26	0.0769231	0.923077	0.0865934	0.913407	-0.0105871
45852	Methoprene	Cx. pipiens	WHE	1	10	9	19	0.473684	0.526316	0.0865934	0.913407	0.423788
45852	Methoprene	Cx. pipiens	WHE	10	13	8	21	0.380952	0.619048	0.0865934	0.913407	0.322265
45852	Methoprene	Cx. pipiens	WHE	10	12	10	22	0.454545	0.545455	0.0865934	0.913407	0.402835
45852	Methoprene	Cx. pipiens	WHE	1000	0	22	22	1	0	0.0865934	0.913407	1
45852	Methoprene	Cx. pipiens	WHE	100	8	13	21	0.619048	0.380952	0.0865934	0.913407	0.582932
45852	Methoprene	Cx. pipiens	WHE	10	12	7	19	0.368421	0.631579	0.0865934	0.913407	0.308546
45852	Methoprene	Cx. pipiens	WHE	10	5	17	22	0.772727	0.227273	0.0865934	0.913407	0.751181
45852	Methoprene	Cx. pipiens	WHE	0.1	19	3	22	0.136364	0.863636	0.0865934	0.913407	0.0544886
45852	Methoprene	Cx. pipiens	WHE	1000	2	21	23	0.913043	0.0869565	0.0865934	0.913407	0.9048
45852	Methoprene	Cx. pipiens	WHE	100	3	17	20	0.85	0.15	0.0865934	0.913407	0.83578
45852	Methoprene	Cx. pipiens	WHE	1000	1	19	20	0.95	0.05	0.0865934	0.913407	0.94526
45852	Methoprene	Cx. pipiens	WHE	100	8	11	19	0.578947	0.421053	0.0865934	0.913407	0.53903
45852	Methoprene	Cx. pipiens	WHE	100	4	20	24	0.833333	0.166667	0.0865934	0.913407	0.817533
45852	Methoprene	Cx. pipiens	WHE	1000	0	20	20	1	0	0.0865934	0.913407	1
45852	Control	Cx. pipiens	PKR	Control	17	4	21	0.190476	0.809524	0.113492	0.886508	0.0868397
45852	Control	Cx. pipiens	PKR	Control	18	2	20	0.1	0.9	0.113492	0.886508	-0.0152193
45852	Control	Cx. pipiens	PKR	Control	19	1	20	0.05	0.95	0.113492	0.886508	-0.0716204
45852	Methoprene	Cx. pipiens	PKR	0.5	9	11	20	0.55	0.45	0.113492	0.886508	0.49239
45852	Methoprene	Cx. pipiens	PKR	0.5	8	12	20	0.6	0.4	0.113492	0.886508	0.548791
45852	Methoprene	Cx. pipiens	PKR	5	9	15	24	0.625	0.375	0.113492	0.886508	0.576992
45852	Methoprene	Cx. pipiens	PKR	5	11	8	19	0.421053	0.578947	0.113492	0.886508	0.346935
45852	Methoprene	Cx. pipiens	PKR	5	4	17	21	0.809524	0.190476	0.113492	0.886508	0.785139
45852	Methoprene	Cx. pipiens	PKR	500	4	15	19	0.789474	0.210526	0.113492	0.886508	0.762522
45852	Methoprene	Cx. pipiens	PKR	500	2	16	18	0.888889	0.111111	0.113492	0.886508	0.874664
45852	Methoprene	Cx. pipiens	PKR	0.5	15	5	20	0.25	0.75	0.113492	0.886508	0.153984
45852	Methoprene	Cx. pipiens	PKR	5	12	7	19	0.368421	0.631579	0.113492	0.886508	0.287565
45852	Methoprene	Cx. pipiens	PKR	50	5	17	22	0.772727	0.227273	0.113492	0.886508	0.743631
45852	Methoprene	Cx. pipiens	PKR	50	3	18	21	0.857143	0.142857	0.113492	0.886508	0.838854
45852	Methoprene	Cx. pipiens	PKR	50	7	12	19	0.631579	0.368421	0.113492	0.886508	0.584413
45852	Methoprene	Cx. pipiens	PKR	50	9	15	24	0.625	0.375	0.113492	0.886508	0.576992
45852	Methoprene	Cx. pipiens	PKR	5000	0	22	22	1	0	0.113492	0.886508	1
45852	Methoprene	Cx. pipiens	PKR	5000	0	20	20	1	0	0.113492	0.886508	1
45852	Methoprene	Cx. pipiens	PKR	75	7	17	24	0.708333	0.291667	0.113492	0.886508	0.670994
45852	Methoprene	Cx. pipiens	PKR	500	1	21	22	0.954545	0.0454545	0.113492	0.886508	0.948726
45852	Methoprene	Cx. pipiens	PKR	75	5	16	21	0.761905	0.238095	0.113492	0.886508	0.731423
45852	Methoprene	Cx. pipiens	PKR	5000	0	25	25	1	0	0.113492	0.886508	1
45852	Methoprene	Cx. pipiens	PKR	75	4	20	24	0.833333	0.166667	0.113492	0.886508	0.811996
45852	Methoprene	Cx. pipiens	PKR	750	0	23	23	1	0	0.113492	0.886508	1
45852	Methoprene	Cx. pipiens	PKR	0.75	12	10	22	0.454545	0.545455	0.113492	0.886508	0.384716
45852	Methoprene	Cx. pipiens	PKR	750	0	20	20	1	0	0.113492	0.886508	1
45852	Methoprene	Cx. pipiens	PKR	750	0	21	21	1	0	0.113492	0.886508	1
45852	Methoprene	Cx. pipiens	PKR	7.5	8	14	22	0.636364	0.363636	0.113492	0.886508	0.58981
45852	Methoprene	Cx. pipiens	PKR	7.5	8	13	21	0.619048	0.380952	0.113492	0.886508	0.570278
45852	Methoprene	Cx. pipiens	PKR	7.5	17	5	22	0.227273	0.772727	0.113492	0.886508	0.128347
45852	Methoprene	Cx. pipiens	PKR	0.75	11	11	22	0.5	0.5	0.113492	0.886508	0.435989
45852	Methoprene	Cx. pipiens	PKR	0.75	14	6	20	0.3	0.7	0.113492	0.886508	0.210385
45852	Methoprene	Cx. pipiens	PKR	100	7	14	21	0.666667	0.333333	0.0528205	0.947179	0.648078
45852	Methoprene	Cx. pipiens	PKR	1	7	9	16	0.5625	0.4375	0.0528205	0.947179	0.538102
45852	Control	Cx. pipiens	PKR	Control	23	2	25	0.08	0.92	0.0528205	0.947179	0.0286952
45852	Control	Cx. pipiens	PKR	Control	25	1	26	0.0384615	0.961538	0.0528205	0.947179	-0.0151597
45852	Control	Cx. pipiens	PKR	Control	24	1	25	0.04	0.96	0.0528205	0.947179	-0.0135355
45852	Methoprene	Cx. pipiens	PKR	100	3	15	18	0.833333	0.166667	0.0528205	0.947179	0.824039
45852	Methoprene	Cx. pipiens	PKR	1000	0	20	20	1	0	0.0528205	0.947179	1
45852	Methoprene	Cx. pipiens	PKR	1000	0	22	22	1	0	0.0528205	0.947179	1
45852	Methoprene	Cx. pipiens	PKR	10	13	8	21	0.380952	0.619048	0.0528205	0.947179	0.346431
45852	Methoprene	Cx. pipiens	PKR	0.1	24	0	24	0	1	0.0528205	0.947179	-0.0557661
45852	Methoprene	Cx. pipiens	PKR	1000	4	17	21	0.809524	0.190476	0.0528205	0.947179	0.798902
45852	Methoprene	Cx. pipiens	PKR	0.1	21	0	21	0	1	0.0528205	0.947179	-0.0557661
45852	Methoprene	Cx. pipiens	PKR	10	2	15	17	0.882353	0.117647	0.0528205	0.947179	0.875792
45852	Methoprene	Cx. pipiens	PKR	1	21	3	24	0.125	0.875	0.0528205	0.947179	0.0762047
45852	Methoprene	Cx. pipiens	PKR	10	9	7	16	0.4375	0.5625	0.0528205	0.947179	0.406132
45852	Methoprene	Cx. pipiens	PKR	100	11	10	21	0.47619	0.52381	0.0528205	0.947179	0.44698
45852	Methoprene	Cx. pipiens	PKR	10	11	9	20	0.45	0.55	0.0528205	0.947179	0.419329
45852	Methoprene	Cx. pipiens	PKR	1	14	5	19	0.263158	0.736842	0.0528205	0.947179	0.222067
45852	Methoprene	Cx. pipiens	PKR	1	12	10	22	0.454545	0.545455	0.0528205	0.947179	0.424128
45852	Methoprene	Cx. pipiens	PKR	0.1	20	2	22	0.0909091	0.909091	0.0528205	0.947179	0.0402126
45852	Methoprene	Cx. pipiens	PKR	1000	2	19	21	0.904762	0.0952381	0.0528205	0.947179	0.899451
45852	Methoprene	Cx. pipiens	PKR	100	9	8	17	0.470588	0.529412	0.0528205	0.947179	0.441065
45860	Methoprene	Cx. pipiens	15M	0.75	20	6	26	0.230769	0.769231	0.0567633	0.943237	0.184477
45860	Methoprene	Cx. pipiens	15M	0.75	22	6	28	0.214286	0.785714	0.0567633	0.943237	0.167002
45860	Methoprene	Cx. pipiens	15M	7.5	15	7	22	0.318182	0.681818	0.0567633	0.943237	0.277151
45860	Methoprene	Cx. pipiens	15M	750	4	20	24	0.833333	0.166667	0.0567633	0.943237	0.823303
45860	Methoprene	Cx. pipiens	15M	75	4	15	19	0.789474	0.210526	0.0567633	0.943237	0.776804
45860	Methoprene	Cx. pipiens	15M	75	1	19	20	0.95	0.05	0.0567633	0.943237	0.946991
45860	Methoprene	Cx. pipiens	15M	75	1	22	23	0.956522	0.0434783	0.0567633	0.943237	0.953905
45860	Methoprene	Cx. pipiens	15M	750	0	21	21	1	0	0.0567633	0.943237	1
45860	Methoprene	Cx. pipiens	15M	750	0	23	23	1	0	0.0567633	0.943237	1
45860	Methoprene	Cx. pipiens	15M	7.5	9	13	22	0.590909	0.409091	0.0567633	0.943237	0.56629
45860	Methoprene	Cx. pipiens	15M	0.75	14	12	26	0.461538	0.538462	0.0567633	0.943237	0.429134
45860	Methoprene	Cx. pipiens	15M	75	9	12	21	0.571429	0.428571	0.0567633	0.943237	0.545637
45860	Methoprene	Cx. pipiens	15M	7.5	16	9	25	0.36	0.64	0.0567633	0.943237	0.321485
45860	Methoprene	Cx. pipiens	15M	7.5	5	15	20	0.75	0.25	0.0567633	0.943237	0.734955
45860	Methoprene	Cx. pipiens	15M	0.75	9	10	19	0.526316	0.473684	0.0567633	0.943237	0.49781
45860	Control	Cx. pipiens	15M	Control	22	2	24	0.0833333	0.916667	0.0567633	0.943237	0.028169
45860	Control	Cx. pipiens	15M	Control	21	0	21	0	1	0.0567633	0.943237	-0.0601793
45860	Control	Cx. pipiens	15M	Control	21	2	23	0.0869565	0.913043	0.0567633	0.943237	0.0320102
45856	Control	Cx. pipiens	29M	Control	25	0	25	0	1	0.0266667	0.973333	-0.0273973
45856	Control	Cx. pipiens	29M	Control	26	0	26	0	1	0.0266667	0.973333	-0.0273973
45856	Control	Cx. pipiens	29M	Control	23	2	25	0.08	0.92	0.0266667	0.973333	0.0547945
45856	Methoprene	Cx. pipiens	29M	0.5	15	6	21	0.285714	0.714286	0.0266667	0.973333	0.266145
45856	Methoprene	Cx. pipiens	29M	0.5	17	5	22	0.227273	0.772727	0.0266667	0.973333	0.206102
45856	Methoprene	Cx. pipiens	29M	0.5	17	4	21	0.190476	0.809524	0.0266667	0.973333	0.168297
45856	Methoprene	Cx. pipiens	29M	5	16	5	21	0.238095	0.761905	0.0266667	0.973333	0.217221
45856	Methoprene	Cx. pipiens	29M	5	13	6	19	0.315789	0.684211	0.0266667	0.973333	0.297044
45856	Methoprene	Cx. pipiens	29M	50	20	4	24	0.166667	0.833333	0.0266667	0.973333	0.143836
45856	Methoprene	Cx. pipiens	29M	50	14	6	20	0.3	0.7	0.0266667	0.973333	0.280822
45856	Methoprene	Cx. pipiens	29M	5000	0	25	25	1	0	0.0266667	0.973333	1
45856	Methoprene	Cx. pipiens	29M	5	23	1	24	0.0416667	0.958333	0.0266667	0.973333	0.015411
45856	Methoprene	Cx. pipiens	29M	5000	0	22	22	1	0	0.0266667	0.973333	1
45856	Methoprene	Cx. pipiens	29M	500	0	21	21	1	0	0.0266667	0.973333	1
45856	Methoprene	Cx. pipiens	29M	500	5	15	20	0.75	0.25	0.0266667	0.973333	0.743151
45856	Methoprene	Cx. pipiens	29M	50	3	14	17	0.823529	0.176471	0.0266667	0.973333	0.818695
45856	Methoprene	Cx. pipiens	29M	500	0	23	23	1	0	0.0266667	0.973333	1
45856	Methoprene	Cx. pipiens	29M	5000	0	23	23	1	0	0.0266667	0.973333	1
45856	Control	Cx. pipiens	29M	Control	26	0	26	0	1	0.0138889	0.986111	-0.0140845
45856	Control	Cx. pipiens	29M	Control	25	0	25	0	1	0.0138889	0.986111	-0.0140845
45856	Control	Cx. pipiens	29M	Control	23	1	24	0.0416667	0.958333	0.0138889	0.986111	0.028169
45856	Methoprene	Cx. pipiens	29M	0.01	22	1	23	0.0434783	0.956522	0.0138889	0.986111	0.0300061
45856	Methoprene	Cx. pipiens	29M	0.01	21	3	24	0.125	0.875	0.0138889	0.986111	0.112676
45856	Methoprene	Cx. pipiens	29M	0.01	21	3	24	0.125	0.875	0.0138889	0.986111	0.112676
45856	Methoprene	Cx. pipiens	29M	0.1	15	6	21	0.285714	0.714286	0.0138889	0.986111	0.275654
45856	Methoprene	Cx. pipiens	29M	0.1	24	1	25	0.04	0.96	0.0138889	0.986111	0.0264789
45856	Methoprene	Cx. pipiens	29M	1	18	1	19	0.0526316	0.947368	0.0138889	0.986111	0.0392884
45856	Methoprene	Cx. pipiens	29M	0.1	22	1	23	0.0434783	0.956522	0.0138889	0.986111	0.0300061
45856	Methoprene	Cx. pipiens	29M	1	10	9	19	0.473684	0.526316	0.0138889	0.986111	0.466271
45856	Methoprene	Cx. pipiens	29M	1	13	6	19	0.315789	0.684211	0.0138889	0.986111	0.306153
45856	Methoprene	Cx. pipiens	29M	100	3	13	16	0.8125	0.1875	0.0138889	0.986111	0.809859
45856	Methoprene	Cx. pipiens	29M	1	11	11	22	0.5	0.5	0.0138889	0.986111	0.492958
45856	Methoprene	Cx. pipiens	29M	10	13	6	19	0.315789	0.684211	0.0138889	0.986111	0.306153
45856	Methoprene	Cx. pipiens	29M	10	12	7	19	0.368421	0.631579	0.0138889	0.986111	0.359526
45856	Methoprene	Cx. pipiens	29M	100	9	13	22	0.590909	0.409091	0.0138889	0.986111	0.585147
45856	Methoprene	Cx. pipiens	29M	10	6	13	19	0.684211	0.315789	0.0138889	0.986111	0.679763
45856	Methoprene	Cx. pipiens	29M	1000	2	23	25	0.92	0.08	0.0138889	0.986111	0.918873
45856	Methoprene	Cx. pipiens	29M	1000	1	22	23	0.956522	0.0434783	0.0138889	0.986111	0.955909
45856	Methoprene	Cx. pipiens	29M	10	15	7	22	0.318182	0.681818	0.0138889	0.986111	0.308579
45856	Methoprene	Cx. pipiens	29M	1000	3	20	23	0.869565	0.130435	0.0138889	0.986111	0.867728
45856	Methoprene	Cx. pipiens	29M	100	3	20	23	0.869565	0.130435	0.0138889	0.986111	0.867728
45856	Methoprene	Cx. pipiens	29M	1000	0	20	20	1	0	0.0138889	0.986111	1
45859	Methoprene	Cx. pipiens	29M	7.5	9	11	20	0.55	0.45	0.155797	0.844203	0.466953
45859	Methoprene	Cx. pipiens	29M	7.5	13	5	18	0.277778	0.722222	0.155797	0.844203	0.144492
45859	Methoprene	Cx. pipiens	29M	7.5	7	12	19	0.631579	0.368421	0.155797	0.844203	0.563587
45859	Methoprene	Cx. pipiens	29M	75	9	12	21	0.571429	0.428571	0.155797	0.844203	0.492336
45859	Methoprene	Cx. pipiens	29M	75	4	19	23	0.826087	0.173913	0.155797	0.844203	0.793991
45859	Methoprene	Cx. pipiens	29M	75	7	12	19	0.631579	0.368421	0.155797	0.844203	0.563587
45859	Methoprene	Cx. pipiens	29M	7.5	11	8	19	0.421053	0.578947	0.155797	0.844203	0.314208
45859	Methoprene	Cx. pipiens	29M	0.75	13	6	19	0.315789	0.684211	0.155797	0.844203	0.189519
45859	Methoprene	Cx. pipiens	29M	0.75	10	8	18	0.444444	0.555556	0.155797	0.844203	0.341917
45859	Methoprene	Cx. pipiens	29M	75	3	16	19	0.842105	0.157895	0.155797	0.844203	0.812966
45859	Methoprene	Cx. pipiens	29M	750	0	21	21	1	0	0.155797	0.844203	1
45859	Methoprene	Cx. pipiens	29M	0.75	11	8	19	0.421053	0.578947	0.155797	0.844203	0.314208
45859	Methoprene	Cx. pipiens	29M	750	0	20	20	1	0	0.155797	0.844203	1
45859	Methoprene	Cx. pipiens	29M	750	0	23	23	1	0	0.155797	0.844203	1
45859	Control	Cx. pipiens	29M	Control	18	2	20	0.1	0.9	0.155797	0.844203	-0.0660944
45859	Control	Cx. pipiens	29M	Control	18	5	23	0.217391	0.782609	0.155797	0.844203	0.0729614
45859	Control	Cx. pipiens	29M	Control	17	3	20	0.15	0.85	0.155797	0.844203	-0.00686695
45859	Control	Cx. pipiens	15M	Control	18	1	19	0.0526316	0.947368	0.0831849	0.916815	-0.0333255
45859	Control	Cx. pipiens	15M	Control	24	2	26	0.0769231	0.923077	0.0831849	0.916815	-0.00682996
45859	Control	Cx. pipiens	15M	Control	22	3	25	0.12	0.88	0.0831849	0.916815	0.0401554
45860	Methoprene	Cx. pipiens	15M	5000	0	21	21	1	0	0.0831849	0.916815	1
45860	Methoprene	Cx. pipiens	15M	5000	0	20	20	1	0	0.0831849	0.916815	1
45860	Methoprene	Cx. pipiens	15M	50	5	18	23	0.782609	0.217391	0.0831849	0.916815	0.762884
45860	Methoprene	Cx. pipiens	15M	5	15	7	22	0.318182	0.681818	0.0831849	0.916815	0.256319
45860	Methoprene	Cx. pipiens	15M	5000	1	19	20	0.95	0.05	0.0831849	0.916815	0.945463
45860	Methoprene	Cx. pipiens	15M	500	1	18	19	0.947368	0.0526316	0.0831849	0.916815	0.942593
45860	Methoprene	Cx. pipiens	15M	500	0	20	20	1	0	0.0831849	0.916815	1
45860	Methoprene	Cx. pipiens	15M	0.5	15	6	21	0.285714	0.714286	0.0831849	0.916815	0.220905
45860	Methoprene	Cx. pipiens	15M	5	12	10	22	0.454545	0.545455	0.0831849	0.916815	0.405055
45860	Methoprene	Cx. pipiens	15M	500	1	15	16	0.9375	0.0625	0.0831849	0.916815	0.931829
45860	Methoprene	Cx. pipiens	15M	5	13	9	22	0.409091	0.590909	0.0831849	0.916815	0.355476
45860	Methoprene	Cx. pipiens	15M	0.5	20	4	24	0.166667	0.833333	0.0831849	0.916815	0.0910563
45860	Methoprene	Cx. pipiens	15M	50	11	8	19	0.421053	0.578947	0.0831849	0.916815	0.368523
45860	Methoprene	Cx. pipiens	15M	50	7	15	22	0.681818	0.318182	0.0831849	0.916815	0.652949
45860	Control	Cx. pipiens	15M	Control	25	0	25	0	1	0.0831849	0.916815	-0.0907325
45860	Control	Cx. pipiens	15M	Control	19	1	20	0.05	0.95	0.0831849	0.916815	-0.0361958
45860	Control	Cx. pipiens	15M	Control	22	1	23	0.0434783	0.956522	0.0831849	0.916815	-0.0433093
45860	Methoprene	Cx. pipiens	15M	0.01	14	3	17	0.176471	0.823529	0.0831849	0.916815	0.10175
45860	Methoprene	Cx. pipiens	15M	0.5	19	4	23	0.173913	0.826087	0.0831849	0.916815	0.0989601
45860	Methoprene	Cx. pipiens	15M	1000	2	18	20	0.9	0.1	0.0831849	0.916815	0.890927
45859	Methoprene	Cx. pipiens	15M	100	6	12	18	0.666667	0.333333	0.0999267	0.900073	0.62966
45859	Methoprene	Cx. pipiens	15M	100	6	13	19	0.684211	0.315789	0.0999267	0.900073	0.649151
45859	Methoprene	Cx. pipiens	15M	1000	5	19	24	0.791667	0.208333	0.0999267	0.900073	0.768537
45859	Methoprene	Cx. pipiens	15M	1000	0	21	21	1	0	0.0999267	0.900073	1
45859	Methoprene	Cx. pipiens	15M	1	13	7	20	0.35	0.65	0.0999267	0.900073	0.277837
45859	Methoprene	Cx. pipiens	15M	1	7	9	16	0.5625	0.4375	0.0999267	0.900073	0.513928
45859	Methoprene	Cx. pipiens	15M	1	14	4	18	0.222222	0.777778	0.0999267	0.900073	0.135873
45859	Methoprene	Cx. pipiens	15M	1	9	10	19	0.526316	0.473684	0.0999267	0.900073	0.473727
45859	Methoprene	Cx. pipiens	15M	10	14	5	19	0.263158	0.736842	0.0999267	0.900073	0.181353
45859	Methoprene	Cx. pipiens	15M	10	6	11	17	0.647059	0.352941	0.0999267	0.900073	0.607875
45859	Methoprene	Cx. pipiens	15M	10	12	7	19	0.368421	0.631579	0.0999267	0.900073	0.298303
45859	Methoprene	Cx. pipiens	15M	10	12	7	19	0.368421	0.631579	0.0999267	0.900073	0.298303
45859	Methoprene	Cx. pipiens	15M	0.01	18	2	20	0.1	0.9	0.0999267	0.900073	8.13935e-05
45859	Methoprene	Cx. pipiens	15M	0.1	18	2	20	0.1	0.9	0.0999267	0.900073	8.13935e-05
45859	Methoprene	Cx. pipiens	15M	0.1	18	2	20	0.1	0.9	0.0999267	0.900073	8.13935e-05
45859	Methoprene	Cx. pipiens	15M	0.1	15	4	19	0.210526	0.789474	0.0999267	0.900073	0.122878
45859	Methoprene	Cx. pipiens	15M	0.01	17	3	20	0.15	0.85	0.0999267	0.900073	0.0556324
45859	Methoprene	Cx. pipiens	15M	0.01	19	1	20	0.05	0.95	0.0999267	0.900073	-0.0554696
45859	Methoprene	Cx. pipiens	15M	100	5	15	20	0.75	0.25	0.0999267	0.900073	0.722245
45859	Methoprene	Cx. pipiens	15M	100	9	7	16	0.4375	0.5625	0.0999267	0.900073	0.375051
45859	Control	Cx. pipiens	15M	Control	23	2	25	0.08	0.92	0.0999267	0.900073	-0.022139
45859	Control	Cx. pipiens	15M	Control	18	3	21	0.142857	0.857143	0.0999267	0.900073	0.0476966
45859	Control	Cx. pipiens	15M	Control	24	2	26	0.0769231	0.923077	0.0999267	0.900073	-0.0255575
45859	Methoprene	Cx. pipiens	C21	0.1	15	4	19	0.210526	0.789474	0.0764791	0.923521	0.145148
45859	Methoprene	Cx. pipiens	C21	1	17	5	22	0.227273	0.772727	0.0764791	0.923521	0.163281
45859	Methoprene	Cx. pipiens	C21	1	18	3	21	0.142857	0.857143	0.0764791	0.923521	0.071875
45859	Methoprene	Cx. pipiens	C21	1	16	2	18	0.111111	0.888889	0.0764791	0.923521	0.0375
45859	Methoprene	Cx. pipiens	C21	10	15	3	18	0.166667	0.833333	0.0764791	0.923521	0.0976562
45859	Methoprene	Cx. pipiens	C21	10	22	2	24	0.0833333	0.916667	0.0764791	0.923521	0.00742188
45859	Methoprene	Cx. pipiens	C21	10	15	6	21	0.285714	0.714286	0.0764791	0.923521	0.226562
45859	Methoprene	Cx. pipiens	C21	100	11	12	23	0.521739	0.478261	0.0764791	0.923521	0.482133
45859	Methoprene	Cx. pipiens	C21	10	11	9	20	0.45	0.55	0.0764791	0.923521	0.404453
45859	Methoprene	Cx. pipiens	C21	0.1	20	1	21	0.047619	0.952381	0.0764791	0.923521	-0.03125
45859	Methoprene	Cx. pipiens	C21	100	12	7	19	0.368421	0.631579	0.0764791	0.923521	0.316118
45859	Methoprene	Cx. pipiens	C21	100	11	9	20	0.45	0.55	0.0764791	0.923521	0.404453
45859	Methoprene	Cx. pipiens	C21	100	13	10	23	0.434783	0.565217	0.0764791	0.923521	0.387976
45859	Methoprene	Cx. pipiens	C21	0.01	20	1	21	0.047619	0.952381	0.0764791	0.923521	-0.03125
45859	Methoprene	Cx. pipiens	C21	0.1	19	2	21	0.0952381	0.904762	0.0764791	0.923521	0.0203125
45859	Methoprene	Cx. pipiens	C21	1000	5	16	21	0.761905	0.238095	0.0764791	0.923521	0.742188
45859	Methoprene	Cx. pipiens	C21	1000	9	11	20	0.55	0.45	0.0764791	0.923521	0.512734
45859	Methoprene	Cx. pipiens	C21	1000	7	14	21	0.666667	0.333333	0.0764791	0.923521	0.639062
45859	Methoprene	Cx. pipiens	C21	0.01	23	1	24	0.0416667	0.958333	0.0764791	0.923521	-0.0376953
45859	Methoprene	Cx. pipiens	C21	1	16	4	20	0.2	0.8	0.0764791	0.923521	0.13375
45859	Control	Cx. pipiens	C21	Control	19	3	22	0.136364	0.863636	0.0764791	0.923521	0.0648437
45859	Control	Cx. pipiens	C21	Control	20	1	21	0.047619	0.952381	0.0764791	0.923521	-0.03125
45859	Control	Cx. pipiens	C21	Control	21	1	22	0.0454545	0.954545	0.0764791	0.923521	-0.0335938
45860	Methoprene	Cx. pipiens	C21	0.75	18	3	21	0.142857	0.857143	0.0928744	0.907126	0.0551001
45860	Methoprene	Cx. pipiens	C21	7.5	15	7	22	0.318182	0.681818	0.0928744	0.907126	0.248375
45860	Methoprene	Cx. pipiens	C21	7.5	13	8	21	0.380952	0.619048	0.0928744	0.907126	0.317572
45860	Methoprene	Cx. pipiens	C21	75	10	13	23	0.565217	0.434783	0.0928744	0.907126	0.520703
45860	Methoprene	Cx. pipiens	C21	750	3	20	23	0.869565	0.130435	0.0928744	0.907126	0.856211
45860	Methoprene	Cx. pipiens	C21	75	8	10	18	0.555556	0.444444	0.0928744	0.907126	0.510052
45860	Control	Cx. pipiens	C21	Control	17	3	20	0.15	0.85	0.0928744	0.907126	0.0629743
45860	Control	Cx. pipiens	C21	Control	23	1	24	0.0416667	0.958333	0.0928744	0.907126	-0.0564505
45860	Control	Cx. pipiens	C21	Control	21	2	23	0.0869565	0.913043	0.0928744	0.907126	-0.00652377
45860	Methoprene	Cx. pipiens	C21	0.75	17	5	22	0.227273	0.772727	0.0529412	0.947059	0.184077
45860	Methoprene	Cx. pipiens	C21	0.75	12	6	18	0.333333	0.666667	0.0529412	0.947059	0.296066
45860	Methoprene	Cx. pipiens	C21	75	6	12	18	0.666667	0.333333	0.0529412	0.947059	0.648033
45860	Methoprene	Cx. pipiens	C21	7.5	11	8	19	0.421053	0.578947	0.0529412	0.947059	0.388689
45860	Methoprene	Cx. pipiens	C21	750	0	25	25	1	0	0.0529412	0.947059	1
45860	Methoprene	Cx. pipiens	C21	750	4	16	20	0.8	0.2	0.0529412	0.947059	0.78882
45860	Methoprene	Cx. pipiens	C21	5	15	8	23	0.347826	0.652174	0.0593434	0.940657	0.306682
45860	Methoprene	Cx. pipiens	C21	50	13	7	20	0.35	0.65	0.0593434	0.940657	0.308993
45860	Methoprene	Cx. pipiens	C21	50	10	10	20	0.5	0.5	0.0593434	0.940657	0.468456
45860	Methoprene	Cx. pipiens	C21	50	14	6	20	0.3	0.7	0.0593434	0.940657	0.255839
45860	Methoprene	Cx. pipiens	C21	500	10	12	22	0.545455	0.454545	0.0593434	0.940657	0.516779
45860	Methoprene	Cx. pipiens	C21	500	5	17	22	0.772727	0.227273	0.0593434	0.940657	0.758389
45860	Control	Cx. pipiens	C21	Control	19	3	22	0.136364	0.863636	0.0593434	0.940657	0.0818792
45860	Control	Cx. pipiens	C21	Control	23	1	24	0.0416667	0.958333	0.0593434	0.940657	-0.0187919
45860	Control	Cx. pipiens	C21	Control	20	0	20	0	1	0.0593434	0.940657	-0.0630872
45860	Methoprene	Cx. pipiens	C21	5	18	4	22	0.181818	0.818182	0.0593434	0.940657	0.130201
45860	Methoprene	Cx. pipiens	C21	0.5	16	5	21	0.238095	0.761905	0.0593434	0.940657	0.190029
45860	Methoprene	Cx. pipiens	C21	5	15	8	23	0.347826	0.652174	0.0593434	0.940657	0.306682
45860	Methoprene	Cx. pipiens	C21	5	15	5	20	0.25	0.75	0.0593434	0.940657	0.202685
45860	Methoprene	Cx. pipiens	C21	0.5	14	6	20	0.3	0.7	0.0593434	0.940657	0.255839
45860	Methoprene	Cx. pipiens	C21	0.5	17	2	19	0.105263	0.894737	0.0593434	0.940657	0.0488167
45860	Methoprene	Cx. pipiens	C21	0.5	22	0	22	0	1	0.0593434	0.940657	-0.0630872
45860	Methoprene	Cx. pipiens	C21	5000	0	22	22	1	0	0.0593434	0.940657	1
45860	Methoprene	Cx. pipiens	C21	50	4	18	22	0.818182	0.181818	0.0593434	0.940657	0.806711
45860	Methoprene	Cx. pipiens	C21	5000	0	21	21	1	0	0.0593434	0.940657	1
45860	Methoprene	Cx. pipiens	C21	500	5	18	23	0.782609	0.217391	0.0593434	0.940657	0.768894
45860	Methoprene	Cx. pipiens	C21	5000	0	24	24	1	0	0.0593434	0.940657	1
45860	Methoprene	Cx. pipiens	C21	500	1	21	22	0.954545	0.0454545	0.0593434	0.940657	0.951678
45866	Methoprene	Cx. pipiens	AHC	750	0	20	20	1	0	0.137173	0.862827	1
45866	Methoprene	Cx. pipiens	AHC	0.075	18	3	21	0.142857	0.857143	0.137173	0.862827	0.00658823
45866	Methoprene	Cx. pipiens	AHC	750	0	21	21	1	0	0.137173	0.862827	1
45866	Methoprene	Cx. pipiens	AHC	0.75	15	7	22	0.318182	0.681818	0.137173	0.862827	0.209786
45866	Methoprene	Cx. pipiens	AHC	75	8	13	21	0.619048	0.380952	0.137173	0.862827	0.558484
45866	Methoprene	Cx. pipiens	AHC	75	3	21	24	0.875	0.125	0.137173	0.862827	0.855127
45866	Methoprene	Cx. pipiens	AHC	7.5	5	15	20	0.75	0.25	0.137173	0.862827	0.710255
45866	Methoprene	Cx. pipiens	AHC	75	6	14	20	0.7	0.3	0.137173	0.862827	0.652306
45866	Methoprene	Cx. pipiens	AHC	7.5	9	11	20	0.55	0.45	0.137173	0.862827	0.478459
45866	Methoprene	Cx. pipiens	AHC	0.075	20	2	22	0.0909091	0.909091	0.137173	0.862827	-0.0536185
45866	Methoprene	Cx. pipiens	AHC	0.75	16	5	21	0.238095	0.761905	0.137173	0.862827	0.116967
45866	Methoprene	Cx. pipiens	AHC	0.75	23	2	25	0.08	0.92	0.137173	0.862827	-0.066262
45866	Methoprene	Cx. pipiens	AHC	7.5	10	9	19	0.473684	0.526316	0.137173	0.862827	0.39001
45866	Methoprene	Cx. pipiens	AHC	7.5	22	2	24	0.0833333	0.916667	0.137173	0.862827	-0.0623987
45866	Methoprene	Cx. pipiens	AHC	0.075	18	4	22	0.181818	0.818182	0.137173	0.862827	0.0517433
45866	Methoprene	Cx. pipiens	AHC	750	0	22	22	1	0	0.137173	0.862827	1
45866	Control	Cx. pipiens	AHC	Control	15	3	18	0.166667	0.833333	0.137173	0.862827	0.034183
45866	Control	Cx. pipiens	AHC	Control	21	2	23	0.0869565	0.913043	0.137173	0.862827	-0.0581995
45866	Control	Cx. pipiens	AHC	Control	16	3	19	0.157895	0.842105	0.137173	0.862827	0.0240165
45862	Methoprene	Cx. pipiens	AHC	0.05	13	5	18	0.277778	0.722222	0.121755	0.878245	0.177653
45862	Methoprene	Cx. pipiens	AHC	0.5	12	4	16	0.25	0.75	0.121755	0.878245	0.146024
45862	Methoprene	Cx. pipiens	AHC	500	0	20	20	1	0	0.121755	0.878245	1
45862	Methoprene	Cx. pipiens	AHC	0.05	19	1	20	0.05	0.95	0.121755	0.878245	-0.0817032
45862	Methoprene	Cx. pipiens	AHC	5	14	7	21	0.333333	0.666667	0.121755	0.878245	0.24091
45862	Methoprene	Cx. pipiens	AHC	0.5	13	5	18	0.277778	0.722222	0.121755	0.878245	0.177653
45862	Methoprene	Cx. pipiens	AHC	500	2	17	19	0.894737	0.105263	0.121755	0.878245	0.880144
45862	Methoprene	Cx. pipiens	AHC	0.5	23	0	23	0	1	0.121755	0.878245	-0.138635
45862	Methoprene	Cx. pipiens	AHC	5000	0	20	20	1	0	0.121755	0.878245	1
45862	Methoprene	Cx. pipiens	AHC	50	11	12	23	0.521739	0.478261	0.121755	0.878245	0.455435
45862	Methoprene	Cx. pipiens	AHC	5	9	8	17	0.470588	0.529412	0.121755	0.878245	0.397193
45862	Methoprene	Cx. pipiens	AHC	50	9	14	23	0.608696	0.391304	0.121755	0.878245	0.554447
45862	Methoprene	Cx. pipiens	AHC	0.05	23	1	24	0.0416667	0.958333	0.121755	0.878245	-0.0911918
45862	Methoprene	Cx. pipiens	AHC	500	1	21	22	0.954545	0.0454545	0.121755	0.878245	0.948244
45862	Methoprene	Cx. pipiens	AHC	50	1	18	19	0.947368	0.0526316	0.121755	0.878245	0.940072
45862	Methoprene	Cx. pipiens	AHC	5000	0	23	23	1	0	0.121755	0.878245	1
45862	Methoprene	Cx. pipiens	AHC	5	15	5	20	0.25	0.75	0.121755	0.878245	0.146024
45862	Methoprene	Cx. pipiens	AHC	5000	0	19	19	1	0	0.121755	0.878245	1
45862	Control	Cx. pipiens	AHC	Control	20	1	21	0.047619	0.952381	0.121755	0.878245	-0.0844142
45862	Control	Cx. pipiens	AHC	Control	15	2	17	0.117647	0.882353	0.121755	0.878245	-0.00467787
45862	Control	Cx. pipiens	AHC	Control	16	4	20	0.2	0.8	0.121755	0.878245	0.0890921
45862	Methoprene	Cx. pipiens	AHC	0.01	24	1	25	0.04	0.96	0.071256	0.928744	-0.0336541
45862	Methoprene	Cx. pipiens	AHC	1	13	7	20	0.35	0.65	0.071256	0.928744	0.30013
45862	Methoprene	Cx. pipiens	AHC	1000	0	20	20	1	0	0.071256	0.928744	1
45862	Methoprene	Cx. pipiens	AHC	0.01	22	2	24	0.0833333	0.916667	0.071256	0.928744	0.0130039
45862	Methoprene	Cx. pipiens	AHC	10	8	14	22	0.636364	0.363636	0.071256	0.928744	0.608464
45862	Methoprene	Cx. pipiens	AHC	1000	2	18	20	0.9	0.1	0.071256	0.928744	0.892328
45862	Methoprene	Cx. pipiens	AHC	0.01	23	2	25	0.08	0.92	0.071256	0.928744	0.00941482
45862	Methoprene	Cx. pipiens	AHC	100	3	15	18	0.833333	0.166667	0.071256	0.928744	0.820546
45862	Methoprene	Cx. pipiens	AHC	10	11	10	21	0.47619	0.52381	0.071256	0.928744	0.436002
45862	Methoprene	Cx. pipiens	AHC	0.1	21	3	24	0.125	0.875	0.071256	0.928744	0.0578674
45862	Methoprene	Cx. pipiens	AHC	100	10	10	20	0.5	0.5	0.071256	0.928744	0.461638
45862	Methoprene	Cx. pipiens	AHC	100	12	7	19	0.368421	0.631579	0.071256	0.928744	0.319964
45862	Methoprene	Cx. pipiens	AHC	1	22	4	26	0.153846	0.846154	0.071256	0.928744	0.0889267
45862	Methoprene	Cx. pipiens	AHC	1	23	2	25	0.08	0.92	0.071256	0.928744	0.00941482
45862	Methoprene	Cx. pipiens	AHC	100	2	20	22	0.909091	0.0909091	0.071256	0.928744	0.902116
45862	Methoprene	Cx. pipiens	AHC	1000	2	22	24	0.916667	0.0833333	0.071256	0.928744	0.910273
45862	Methoprene	Cx. pipiens	AHC	10	13	13	26	0.5	0.5	0.071256	0.928744	0.461638
45862	Methoprene	Cx. pipiens	AHC	0.1	22	3	25	0.12	0.88	0.071256	0.928744	0.0524837
45862	Methoprene	Cx. pipiens	AHC	1	18	3	21	0.142857	0.857143	0.071256	0.928744	0.0770946
45862	Methoprene	Cx. pipiens	AHC	10	13	8	21	0.380952	0.619048	0.071256	0.928744	0.333457
45862	Methoprene	Cx. pipiens	AHC	0.1	23	0	23	0	1	0.071256	0.928744	-0.076723
45862	Control	Cx. pipiens	AHC	Control	22	1	23	0.0434783	0.956522	0.071256	0.928744	-0.029909
45862	Control	Cx. pipiens	AHC	Control	21	2	23	0.0869565	0.913043	0.071256	0.928744	0.0169051
45862	Control	Cx. pipiens	AHC	Control	22	2	24	0.0833333	0.916667	0.071256	0.928744	0.0130039
45866	Methoprene	Cx. pipiens	AHS	100	2	21	23	0.913043	0.0869565	0.0744949	0.925505	0.906044
45866	Methoprene	Cx. pipiens	AHS	1	23	2	25	0.08	0.92	0.0744949	0.925505	0.00594816
45866	Methoprene	Cx. pipiens	AHS	100	5	15	20	0.75	0.25	0.0744949	0.925505	0.729877
45866	Methoprene	Cx. pipiens	AHS	1	10	10	20	0.5	0.5	0.0744949	0.925505	0.459754
45866	Methoprene	Cx. pipiens	AHS	0.1	22	3	25	0.12	0.88	0.0744949	0.925505	0.0491678
45866	Methoprene	Cx. pipiens	AHS	1000	0	20	20	1	0	0.0744949	0.925505	1
45866	Methoprene	Cx. pipiens	AHS	1	17	5	22	0.227273	0.772727	0.0744949	0.925505	0.165075
45866	Control	Cx. pipiens	AHS	Control	18	4	22	0.181818	0.818182	0.0744949	0.925505	0.115962
45866	Control	Cx. pipiens	AHS	Control	24	0	24	0	1	0.0744949	0.925505	-0.0804911
45866	Control	Cx. pipiens	AHS	Control	23	1	24	0.0416667	0.958333	0.0744949	0.925505	-0.0354707
45866	Methoprene	Cx. pipiens	AHS	0.1	16	3	19	0.157895	0.842105	0.0744949	0.925505	0.0901127
45866	Methoprene	Cx. pipiens	AHS	100	5	14	19	0.736842	0.263158	0.0744949	0.925505	0.71566
45866	Methoprene	Cx. pipiens	AHS	0.01	24	2	26	0.0769231	0.923077	0.0744949	0.925505	0.00262357
45866	Methoprene	Cx. pipiens	AHS	10	14	5	19	0.263158	0.736842	0.0744949	0.925505	0.203849
45866	Methoprene	Cx. pipiens	AHS	10	10	10	20	0.5	0.5	0.0744949	0.925505	0.459754
45866	Methoprene	Cx. pipiens	AHS	1000	0	20	20	1	0	0.0744949	0.925505	1
45866	Methoprene	Cx. pipiens	AHS	10	10	12	22	0.545455	0.454545	0.0744949	0.925505	0.508868
45866	Methoprene	Cx. pipiens	AHS	1	17	4	21	0.190476	0.809524	0.0744949	0.925505	0.125317
45866	Methoprene	Cx. pipiens	AHS	1000	0	21	21	1	0	0.0744949	0.925505	1
45866	Methoprene	Cx. pipiens	AHS	0.1	24	3	27	0.111111	0.888889	0.0744949	0.925505	0.0395634
45866	Methoprene	Cx. pipiens	AHS	0.01	18	2	20	0.1	0.9	0.0744949	0.925505	0.027558
45866	Methoprene	Cx. pipiens	AHS	10	9	16	25	0.64	0.36	0.0744949	0.925505	0.611023
45866	Methoprene	Cx. pipiens	AHS	0.5	17	4	21	0.190476	0.809524	0.122076	0.877924	0.0779113
45866	Methoprene	Cx. pipiens	AHS	5	12	12	24	0.5	0.5	0.122076	0.877924	0.430475
45866	Methoprene	Cx. pipiens	AHS	0.5	19	2	21	0.0952381	0.904762	0.122076	0.877924	-0.0305698
45866	Methoprene	Cx. pipiens	AHS	5	20	5	25	0.2	0.8	0.122076	0.877924	0.0887594
45866	Methoprene	Cx. pipiens	AHS	5	16	5	21	0.238095	0.761905	0.122076	0.877924	0.132152
45866	Methoprene	Cx. pipiens	AHS	5000	0	21	21	1	0	0.122076	0.877924	1
45866	Methoprene	Cx. pipiens	AHS	50	4	15	19	0.789474	0.210526	0.122076	0.877924	0.7602
45866	Methoprene	Cx. pipiens	AHS	5000	1	22	23	0.956522	0.0434783	0.122076	0.877924	0.950476
45866	Methoprene	Cx. pipiens	AHS	50	6	15	21	0.714286	0.285714	0.122076	0.877924	0.674557
45866	Methoprene	Cx. pipiens	AHS	0.05	24	1	25	0.04	0.96	0.122076	0.877924	-0.0934888
45866	Methoprene	Cx. pipiens	AHS	0.05	19	2	21	0.0952381	0.904762	0.122076	0.877924	-0.0305698
45866	Methoprene	Cx. pipiens	AHS	0.5	18	5	23	0.217391	0.782609	0.122076	0.877924	0.108569
45866	Methoprene	Cx. pipiens	AHS	0.05	19	2	21	0.0952381	0.904762	0.122076	0.877924	-0.0305698
45866	Methoprene	Cx. pipiens	AHS	0.5	18	6	24	0.25	0.75	0.122076	0.877924	0.145712
45866	Methoprene	Cx. pipiens	AHS	500	1	20	21	0.952381	0.047619	0.122076	0.877924	0.945759
45866	Methoprene	Cx. pipiens	AHS	500	1	22	23	0.956522	0.0434783	0.122076	0.877924	0.950476
45866	Methoprene	Cx. pipiens	AHS	5	16	7	23	0.304348	0.695652	0.122076	0.877924	0.207617
45866	Methoprene	Cx. pipiens	AHS	500	1	21	22	0.954545	0.0454545	0.122076	0.877924	0.948225
45866	Methoprene	Cx. pipiens	AHS	50	5	21	26	0.807692	0.192308	0.122076	0.877924	0.780952
45866	Methoprene	Cx. pipiens	AHS	5000	0	23	23	1	0	0.122076	0.877924	1
45866	Methoprene	Cx. pipiens	AHS	50	8	15	23	0.652174	0.347826	0.122076	0.877924	0.603808
45866	Control	Cx. pipiens	AHS	Control	15	3	18	0.166667	0.833333	0.122076	0.877924	0.050791
45866	Control	Cx. pipiens	AHS	Control	16	3	19	0.157895	0.842105	0.122076	0.877924	0.0407993
45866	Control	Cx. pipiens	AHS	Control	23	1	24	0.0416667	0.958333	0.122076	0.877924	-0.0915903
45868	Methoprene	Cx. pipiens	AHS	750	3	18	21	0.857143	0.142857	0.0584127	0.941587	0.848281
45868	Methoprene	Cx. pipiens	AHS	750	1	21	22	0.954545	0.0454545	0.0584127	0.941587	0.951726
45868	Methoprene	Cx. pipiens	AHS	750	0	23	23	1	0	0.0584127	0.941587	1
45868	Methoprene	Cx. pipiens	AHS	75	5	15	20	0.75	0.25	0.0584127	0.941587	0.734491
45868	Methoprene	Cx. pipiens	AHS	7.5	16	6	22	0.272727	0.727273	0.0584127	0.941587	0.22761
45868	Methoprene	Cx. pipiens	AHS	75	7	16	23	0.695652	0.304348	0.0584127	0.941587	0.676772
45868	Methoprene	Cx. pipiens	AHS	0.75	17	6	23	0.26087	0.73913	0.0584127	0.941587	0.215017
45868	Methoprene	Cx. pipiens	AHS	75	3	15	18	0.833333	0.166667	0.0584127	0.941587	0.822994
45868	Methoprene	Cx. pipiens	AHS	7.5	16	5	21	0.238095	0.761905	0.0584127	0.941587	0.190829
45868	Methoprene	Cx. pipiens	AHS	7.5	16	5	21	0.238095	0.761905	0.0584127	0.941587	0.190829
45868	Methoprene	Cx. pipiens	AHS	0.75	21	2	23	0.0869565	0.913043	0.0584127	0.941587	0.0303146
45868	Methoprene	Cx. pipiens	AHS	0.75	24	0	24	0	1	0.0584127	0.941587	-0.0620364
45868	Control	Cx. pipiens	AHS	Control	23	2	25	0.08	0.92	0.0584127	0.941587	0.0229265
45868	Control	Cx. pipiens	AHS	Control	19	2	21	0.0952381	0.904762	0.0584127	0.941587	0.0391099
45868	Control	Cx. pipiens	AHS	Control	23	0	23	0	1	0.0584127	0.941587	-0.0620364
45868	Methoprene	Cx. pipiens	17W	1000	1	21	22	0.954545	0.0454545	0.0587879	0.941212	0.951706
45868	Methoprene	Cx. pipiens	17W	1000	0	22	22	1	0	0.0587879	0.941212	1
45868	Methoprene	Cx. pipiens	17W	1	20	4	24	0.166667	0.833333	0.0587879	0.941212	0.114617
45868	Methoprene	Cx. pipiens	17W	1	15	4	19	0.210526	0.789474	0.0587879	0.941212	0.161216
45868	Methoprene	Cx. pipiens	17W	0.1	20	1	21	0.047619	0.952381	0.0587879	0.941212	-0.0118664
45868	Control	Cx. pipiens	17W	Control	24	1	25	0.04	0.96	0.0587879	0.941212	-0.0199614
45868	Control	Cx. pipiens	17W	Control	23	0	23	0	1	0.0587879	0.941212	-0.0624598
45868	Control	Cx. pipiens	17W	Control	19	3	22	0.136364	0.863636	0.0587879	0.941212	0.0824211
45868	Methoprene	Cx. pipiens	17W	0.01	17	3	20	0.15	0.85	0.0587879	0.941212	0.0969092
45868	Methoprene	Cx. pipiens	17W	100	2	19	21	0.904762	0.0952381	0.0587879	0.941212	0.898813
45868	Methoprene	Cx. pipiens	17W	1	15	4	19	0.210526	0.789474	0.0587879	0.941212	0.161216
45868	Methoprene	Cx. pipiens	17W	100	3	16	19	0.842105	0.157895	0.0587879	0.941212	0.832243
45868	Methoprene	Cx. pipiens	17W	0.1	16	4	20	0.2	0.8	0.0587879	0.941212	0.150032
45868	Methoprene	Cx. pipiens	17W	0.1	21	1	22	0.0454545	0.954545	0.0587879	0.941212	-0.0141661
45868	Methoprene	Cx. pipiens	17W	0.01	17	2	19	0.105263	0.894737	0.0587879	0.941212	0.0493781
45868	Methoprene	Cx. pipiens	17W	0.01	18	0	18	0	1	0.0587879	0.941212	-0.0624598
45868	Methoprene	Cx. pipiens	17W	100	8	8	16	0.5	0.5	0.0587879	0.941212	0.46877
45868	Methoprene	Cx. pipiens	17W	1000	2	18	20	0.9	0.1	0.0587879	0.941212	0.893754
45868	Methoprene	Cx. pipiens	17W	10	8	13	21	0.619048	0.380952	0.0587879	0.941212	0.595253
45868	Methoprene	Cx. pipiens	17W	10	14	7	21	0.333333	0.666667	0.0587879	0.941212	0.291693
45868	Methoprene	Cx. pipiens	17W	10	7	16	23	0.695652	0.304348	0.0587879	0.941212	0.676643
45868	Methoprene	Cx. pipiens	17W	5000	0	21	21	1	0	0.0297619	0.970238	1
45868	Methoprene	Cx. pipiens	17W	500	0	23	23	1	0	0.0297619	0.970238	1
45868	Methoprene	Cx. pipiens	17W	500	5	14	19	0.736842	0.263158	0.0297619	0.970238	0.72877
45868	Methoprene	Cx. pipiens	17W	5000	0	24	24	1	0	0.0297619	0.970238	1
45868	Methoprene	Cx. pipiens	17W	5000	0	21	21	1	0	0.0297619	0.970238	1
45868	Methoprene	Cx. pipiens	17W	0.5	20	4	24	0.166667	0.833333	0.0297619	0.970238	0.141104
45868	Methoprene	Cx. pipiens	17W	0.5	15	5	20	0.25	0.75	0.0297619	0.970238	0.226994
45868	Methoprene	Cx. pipiens	17W	5	7	14	21	0.666667	0.333333	0.0297619	0.970238	0.656442
45868	Methoprene	Cx. pipiens	17W	50	2	21	23	0.913043	0.0869565	0.0297619	0.970238	0.910376
45868	Control	Cx. pipiens	17W	Control	24	0	24	0	1	0.0297619	0.970238	-0.0306748
45868	Control	Cx. pipiens	17W	Control	23	1	24	0.0416667	0.958333	0.0297619	0.970238	0.0122699
45868	Control	Cx. pipiens	17W	Control	20	1	21	0.047619	0.952381	0.0297619	0.970238	0.0184049
45868	Methoprene	Cx. pipiens	17W	5	23	1	24	0.0416667	0.958333	0.0297619	0.970238	0.0122699
45868	Methoprene	Cx. pipiens	17W	0.5	23	0	23	0	1	0.0297619	0.970238	-0.0306748
45868	Methoprene	Cx. pipiens	17W	5	21	5	26	0.192308	0.807692	0.0297619	0.970238	0.167532
45868	Methoprene	Cx. pipiens	17W	50	15	6	21	0.285714	0.714286	0.0297619	0.970238	0.263804
45868	Methoprene	Cx. pipiens	17W	50	9	12	21	0.571429	0.428571	0.0297619	0.970238	0.558282
45868	Methoprene	Cx. pipiens	17W	500	3	14	17	0.823529	0.176471	0.0297619	0.970238	0.818116
45868	Methoprene	Cx. pipiens	17W	0.75	16	5	21	0.238095	0.761905	0.10101	0.89899	0.152488
45868	Methoprene	Cx. pipiens	17W	7.5	15	6	21	0.285714	0.714286	0.10101	0.89899	0.205457
45868	Methoprene	Cx. pipiens	17W	7.5	12	7	19	0.368421	0.631579	0.10101	0.89899	0.297457
45868	Control	Cx. pipiens	17W	Control	23	1	24	0.0416667	0.958333	0.10101	0.89899	-0.0660112
45868	Control	Cx. pipiens	17W	Control	19	3	22	0.136364	0.863636	0.10101	0.89899	0.0393258
45868	Control	Cx. pipiens	17W	Control	14	2	16	0.125	0.875	0.10101	0.89899	0.0266854
45868	Methoprene	Cx. pipiens	17W	0.75	15	2	17	0.117647	0.882353	0.10101	0.89899	0.0185063
45868	Methoprene	Cx. pipiens	17W	75	13	7	20	0.35	0.65	0.10101	0.89899	0.276966
45868	Methoprene	Cx. pipiens	17W	75	14	5	19	0.263158	0.736842	0.10101	0.89899	0.180367
45868	Methoprene	Cx. pipiens	17W	750	3	20	23	0.869565	0.130435	0.10101	0.89899	0.85491
45868	Methoprene	Cx. pipiens	17W	0.75	17	3	20	0.15	0.85	0.10101	0.89899	0.0544944
45868	Methoprene	Cx. pipiens	17W	0.75	16	3	19	0.157895	0.842105	0.10101	0.89899	0.0632762
45868	Methoprene	Cx. pipiens	17W	7.5	17	3	20	0.15	0.85	0.10101	0.89899	0.0544944
45868	Methoprene	Cx. pipiens	17W	75	5	17	22	0.772727	0.227273	0.10101	0.89899	0.747191
45868	Methoprene	Cx. pipiens	17W	750	4	15	19	0.789474	0.210526	0.10101	0.89899	0.765819
45868	Methoprene	Cx. pipiens	17W	7.5	19	3	22	0.136364	0.863636	0.10101	0.89899	0.0393258
45868	Methoprene	Cx. pipiens	17W	750	1	21	22	0.954545	0.0454545	0.10101	0.89899	0.949438
45868	Methoprene	Cx. pipiens	17W	750	4	16	20	0.8	0.2	0.10101	0.89899	0.777528
45868	Methoprene	Cx. pipiens	17W	75	11	9	20	0.45	0.55	0.10101	0.89899	0.388202
45870	Methoprene	Cx. pipiens	A07	1	16	4	20	0.2	0.8	0.046176	0.953824	0.161271
45870	Methoprene	Cx. pipiens	A07	1	13	8	21	0.380952	0.619048	0.046176	0.953824	0.350983
45870	Methoprene	Cx. pipiens	A07	0.1	20	1	21	0.047619	0.952381	0.046176	0.953824	0.00151286
45870	Methoprene	Cx. pipiens	A07	0.1	21	0	21	0	1	0.046176	0.953824	-0.0484115
45870	Methoprene	Cx. pipiens	A07	1	15	7	22	0.318182	0.681818	0.046176	0.953824	0.285174
45870	Control	Cx. pipiens	A07	Control	20	2	22	0.0909091	0.909091	0.046176	0.953824	0.0468986
45870	Control	Cx. pipiens	A07	Control	21	0	21	0	1	0.046176	0.953824	-0.0484115
45870	Control	Cx. pipiens	A07	Control	20	1	21	0.047619	0.952381	0.046176	0.953824	0.00151286
45870	Methoprene	Cx. pipiens	A07	0.1	24	0	24	0	1	0.046176	0.953824	-0.0484115
45870	Methoprene	Cx. pipiens	A07	10	7	16	23	0.695652	0.304348	0.046176	0.953824	0.680918
45870	Methoprene	Cx. pipiens	A07	10	13	10	23	0.434783	0.565217	0.046176	0.953824	0.40742
45870	Methoprene	Cx. pipiens	A07	10	11	12	23	0.521739	0.478261	0.046176	0.953824	0.498586
45870	Methoprene	Cx. pipiens	A07	100	0	20	20	1	0	0.046176	0.953824	1
45870	Methoprene	Cx. pipiens	A07	100	2	20	22	0.909091	0.0909091	0.046176	0.953824	0.90469
45870	Methoprene	Cx. pipiens	A07	100	1	22	23	0.956522	0.0434783	0.046176	0.953824	0.954417
45870	Methoprene	Cx. pipiens	A07	10	8	12	20	0.6	0.4	0.046176	0.953824	0.580635
45870	Methoprene	Cx. pipiens	A07	1	17	5	22	0.227273	0.772727	0.046176	0.953824	0.189864
45870	Methoprene	Cx. pipiens	A07	1000	0	22	22	1	0	0.046176	0.953824	1
45870	Methoprene	Cx. pipiens	A07	1000	0	25	25	1	0	0.046176	0.953824	1
45870	Methoprene	Cx. pipiens	A07	100	1	21	22	0.954545	0.0454545	0.046176	0.953824	0.952345
45870	Methoprene	Cx. pipiens	A07	1000	0	23	23	1	0	0.046176	0.953824	1
45875	Methoprene	Cx. pipiens	B19	7.5	17	8	25	0.32	0.68	0.0138889	0.986111	0.310423
45875	Methoprene	Cx. pipiens	B19	7.5	16	6	22	0.272727	0.727273	0.0138889	0.986111	0.262484
45875	Methoprene	Cx. pipiens	B19	75	7	16	23	0.695652	0.304348	0.0138889	0.986111	0.691366
45875	Methoprene	Cx. pipiens	B19	0.75	24	0	24	0	1	0.0138889	0.986111	-0.0140845
45875	Methoprene	Cx. pipiens	B19	75	8	12	20	0.6	0.4	0.0138889	0.986111	0.594366
45875	Methoprene	Cx. pipiens	B19	7.5	11	15	26	0.576923	0.423077	0.0138889	0.986111	0.570964
45875	Methoprene	Cx. pipiens	B19	75	7	16	23	0.695652	0.304348	0.0138889	0.986111	0.691366
45875	Methoprene	Cx. pipiens	B19	0.75	24	1	25	0.04	0.96	0.0138889	0.986111	0.0264789
45875	Methoprene	Cx. pipiens	B19	7.5	16	6	22	0.272727	0.727273	0.0138889	0.986111	0.262484
45875	Methoprene	Cx. pipiens	B19	750	0	20	20	1	0	0.0138889	0.986111	1
45875	Methoprene	Cx. pipiens	B19	750	0	22	22	1	0	0.0138889	0.986111	1
45875	Methoprene	Cx. pipiens	B19	750	2	19	21	0.904762	0.0952381	0.0138889	0.986111	0.903421
45875	Methoprene	Cx. pipiens	B19	0.5	18	3	21	0.142857	0.857143	0.0138889	0.986111	0.130785
45875	Methoprene	Cx. pipiens	B19	5	9	10	19	0.526316	0.473684	0.0138889	0.986111	0.519644
45875	Methoprene	Cx. pipiens	B19	0.5	19	2	21	0.0952381	0.904762	0.0138889	0.986111	0.082495
45875	Methoprene	Cx. pipiens	B19	0.5	22	0	22	0	1	0.0138889	0.986111	-0.0140845
45875	Methoprene	Cx. pipiens	B19	50	7	14	21	0.666667	0.333333	0.0138889	0.986111	0.661972
45875	Methoprene	Cx. pipiens	B19	500	0	22	22	1	0	0.0138889	0.986111	1
45875	Methoprene	Cx. pipiens	B19	50	12	8	20	0.4	0.6	0.0138889	0.986111	0.391549
45875	Methoprene	Cx. pipiens	B19	5	17	2	19	0.105263	0.894737	0.0138889	0.986111	0.0926612
45875	Methoprene	Cx. pipiens	B19	50	12	11	23	0.478261	0.521739	0.0138889	0.986111	0.470912
45875	Methoprene	Cx. pipiens	B19	500	1	18	19	0.947368	0.0526316	0.0138889	0.986111	0.946627
45875	Methoprene	Cx. pipiens	B19	500	0	23	23	1	0	0.0138889	0.986111	1
45875	Methoprene	Cx. pipiens	B19	0.5	18	2	20	0.1	0.9	0.0138889	0.986111	0.0873239
45875	Methoprene	Cx. pipiens	B19	5000	0	22	22	1	0	0.0138889	0.986111	1
45875	Methoprene	Cx. pipiens	B19	500	7	15	22	0.681818	0.318182	0.0138889	0.986111	0.677337
45875	Methoprene	Cx. pipiens	B19	5	18	3	21	0.142857	0.857143	0.0138889	0.986111	0.130785
45875	Methoprene	Cx. pipiens	B19	50	1	20	21	0.952381	0.047619	0.0138889	0.986111	0.95171
45875	Methoprene	Cx. pipiens	B19	5	17	4	21	0.190476	0.809524	0.0138889	0.986111	0.179074
45875	Control	Cx. pipiens	B19	Control	25	0	25	0	1	0.0138889	0.986111	-0.0140845
45875	Control	Cx. pipiens	B19	Control	23	0	23	0	1	0.0138889	0.986111	-0.0140845
45875	Control	Cx. pipiens	B19	Control	23	1	24	0.0416667	0.958333	0.0138889	0.986111	0.028169
45875	Methoprene	Cx. pipiens	A07	0.75	18	5	23	0.217391	0.782609	0.0289855	0.971014	0.19403
45875	Methoprene	Cx. pipiens	A07	0.75	15	6	21	0.285714	0.714286	0.0289855	0.971014	0.264392
45875	Methoprene	Cx. pipiens	A07	7.5	11	10	21	0.47619	0.52381	0.0289855	0.971014	0.460554
45875	Methoprene	Cx. pipiens	A07	7.5	10	11	21	0.52381	0.47619	0.0289855	0.971014	0.509595
45875	Methoprene	Cx. pipiens	A07	0.75	19	2	21	0.0952381	0.904762	0.0289855	0.971014	0.0682303
45875	Methoprene	Cx. pipiens	A07	75	3	20	23	0.869565	0.130435	0.0289855	0.971014	0.865672
45875	Methoprene	Cx. pipiens	A07	7.5	16	8	24	0.333333	0.666667	0.0289855	0.971014	0.313433
45875	Methoprene	Cx. pipiens	A07	75	7	15	22	0.681818	0.318182	0.0289855	0.971014	0.67232
45875	Methoprene	Cx. pipiens	A07	75	6	18	24	0.75	0.25	0.0289855	0.971014	0.742537
45875	Methoprene	Cx. pipiens	A07	750	1	20	21	0.952381	0.047619	0.0289855	0.971014	0.950959
45875	Methoprene	Cx. pipiens	A07	750	3	20	23	0.869565	0.130435	0.0289855	0.971014	0.865672
45875	Methoprene	Cx. pipiens	A07	750	0	21	21	1	0	0.0289855	0.971014	1
45875	Control	Cx. pipiens	A07	Control	25	0	25	0	1	0.0289855	0.971014	-0.0298507
45875	Control	Cx. pipiens	A07	Control	20	0	20	0	1	0.0289855	0.971014	-0.0298507
45875	Control	Cx. pipiens	A07	Control	21	2	23	0.0869565	0.913043	0.0289855	0.971014	0.0597015
45875	Methoprene	Cx. pipiens	A07	0.5	23	2	25	0.08	0.92	0.0289855	0.971014	0.0525373
45875	Methoprene	Cx. pipiens	A07	0.5	19	5	24	0.208333	0.791667	0.0289855	0.971014	0.184701
45875	Methoprene	Cx. pipiens	A07	0.5	21	1	22	0.0454545	0.954545	0.0289855	0.971014	0.0169607
45875	Methoprene	Cx. pipiens	A07	5	0	22	22	1	0	0.0289855	0.971014	1
45875	Methoprene	Cx. pipiens	A07	0.5	3	16	19	0.842105	0.157895	0.0289855	0.971014	0.837392
45875	Methoprene	Cx. pipiens	A07	0.5	4	19	23	0.826087	0.173913	0.0289855	0.971014	0.820896
45875	Methoprene	Cx. pipiens	A07	5	1	22	23	0.956522	0.0434783	0.0289855	0.971014	0.955224
45875	Methoprene	Cx. pipiens	A07	5	0	21	21	1	0	0.0289855	0.971014	1
45875	Methoprene	Cx. pipiens	A07	5	1	25	26	0.961538	0.0384615	0.0289855	0.971014	0.96039
45875	Methoprene	Cx. pipiens	A07	500	1	20	21	0.952381	0.047619	0.0289855	0.971014	0.950959
45875	Methoprene	Cx. pipiens	A07	50	14	9	23	0.391304	0.608696	0.0289855	0.971014	0.373134
45875	Methoprene	Cx. pipiens	A07	5	11	10	21	0.47619	0.52381	0.0289855	0.971014	0.460554
45875	Methoprene	Cx. pipiens	A07	50	11	12	23	0.521739	0.478261	0.0289855	0.971014	0.507463
45875	Methoprene	Cx. pipiens	A07	5000	0	22	22	1	0	0.0289855	0.971014	1
45875	Methoprene	Cx. pipiens	A07	5000	1	20	21	0.952381	0.047619	0.0289855	0.971014	0.950959
45875	Methoprene	Cx. pipiens	A07	5	16	4	20	0.2	0.8	0.0289855	0.971014	0.176119
45875	Methoprene	Cx. pipiens	A07	500	5	17	22	0.772727	0.227273	0.0289855	0.971014	0.765943
45875	Methoprene	Cx. pipiens	A07	5000	0	22	22	1	0	0.0289855	0.971014	1
45875	Methoprene	Cx. pipiens	A07	50	4	21	25	0.84	0.16	0.0289855	0.971014	0.835224
45875	Methoprene	Cx. pipiens	A07	500	1	20	21	0.952381	0.047619	0.0289855	0.971014	0.950959
45875	Methoprene	Cx. pipiens	B19	1	20	1	21	0.047619	0.952381	0.0456349	0.954365	0.002079
45875	Methoprene	Cx. pipiens	B19	1	21	3	24	0.125	0.875	0.0456349	0.954365	0.0831601
45875	Methoprene	Cx. pipiens	B19	1	19	2	21	0.0952381	0.904762	0.0456349	0.954365	0.0519751
45875	Methoprene	Cx. pipiens	B19	10	14	8	22	0.363636	0.636364	0.0456349	0.954365	0.333207
45875	Methoprene	Cx. pipiens	B19	10	12	11	23	0.478261	0.521739	0.0456349	0.954365	0.453313
45875	Methoprene	Cx. pipiens	B19	0.1	22	0	22	0	1	0.0456349	0.954365	-0.047817
45875	Control	Cx. pipiens	B19	Control	24	0	24	0	1	0.0456349	0.954365	-0.047817
45875	Control	Cx. pipiens	B19	Control	23	1	24	0.0416667	0.958333	0.0456349	0.954365	-0.004158
45875	Control	Cx. pipiens	B19	Control	19	2	21	0.0952381	0.904762	0.0456349	0.954365	0.0519751
45875	Methoprene	Cx. pipiens	B19	10	21	2	23	0.0869565	0.913043	0.0456349	0.954365	0.0432975
45875	Methoprene	Cx. pipiens	B19	10	18	4	22	0.181818	0.818182	0.0456349	0.954365	0.142695
45875	Methoprene	Cx. pipiens	B19	1000	5	18	23	0.782609	0.217391	0.0456349	0.954365	0.772214
45875	Methoprene	Cx. pipiens	B19	100	11	12	23	0.521739	0.478261	0.0456349	0.954365	0.49887
45875	Methoprene	Cx. pipiens	B19	100	5	15	20	0.75	0.25	0.0456349	0.954365	0.738046
45875	Methoprene	Cx. pipiens	B19	1000	3	19	22	0.863636	0.136364	0.0456349	0.954365	0.857116
45875	Methoprene	Cx. pipiens	B19	0.1	19	1	20	0.05	0.95	0.0456349	0.954365	0.0045738
45875	Methoprene	Cx. pipiens	B19	1	24	1	25	0.04	0.96	0.0456349	0.954365	-0.00590437
45875	Methoprene	Cx. pipiens	B19	1000	1	22	23	0.956522	0.0434783	0.0456349	0.954365	0.954443
45875	Methoprene	Cx. pipiens	B19	0.1	23	1	24	0.0416667	0.958333	0.0456349	0.954365	-0.004158
45875	Methoprene	Cx. pipiens	B19	100	0	23	23	1	0	0.0456349	0.954365	1
45875	Methoprene	Cx. pipiens	B19	0.1	21	0	21	0	1	0.0456349	0.954365	-0.047817
45875	Methoprene	Cx. pipiens	B19	100	4	20	24	0.833333	0.166667	0.0456349	0.954365	0.825364
45875	Methoprene	Cx. pipiens	B19	100	6	16	22	0.727273	0.272727	0.0456349	0.954365	0.714232
45875	Methoprene	Cx. pipiens	B19	1000	3	20	23	0.869565	0.130435	0.0456349	0.954365	0.863328
45870	Methoprene	Cx. pipiens	C03	1	16	6	22	0.272727	0.727273	0.0607315	0.939268	0.225703
45870	Methoprene	Cx. pipiens	C03	0.1	22	2	24	0.0833333	0.916667	0.0607315	0.939268	0.0240632
45870	Methoprene	Cx. pipiens	C03	1000	0	21	21	1	0	0.0607315	0.939268	1
45870	Methoprene	Cx. pipiens	C03	1000	0	23	23	1	0	0.0607315	0.939268	1
45870	Methoprene	Cx. pipiens	C03	100	1	20	21	0.952381	0.047619	0.0607315	0.939268	0.949302
45870	Methoprene	Cx. pipiens	C03	100	2	20	22	0.909091	0.0909091	0.0607315	0.939268	0.903213
45870	Methoprene	Cx. pipiens	C03	10	11	8	19	0.421053	0.578947	0.0607315	0.939268	0.383619
45870	Methoprene	Cx. pipiens	C03	10	11	10	21	0.47619	0.52381	0.0607315	0.939268	0.442322
45870	Methoprene	Cx. pipiens	C03	1000	5	13	18	0.722222	0.277778	0.0607315	0.939268	0.704262
45870	Methoprene	Cx. pipiens	C03	10	8	12	20	0.6	0.4	0.0607315	0.939268	0.574137
45870	Methoprene	Cx. pipiens	C03	1	16	5	21	0.238095	0.761905	0.0607315	0.939268	0.188832
45870	Methoprene	Cx. pipiens	C03	1	17	4	21	0.190476	0.809524	0.0607315	0.939268	0.138134
45870	Methoprene	Cx. pipiens	C03	0.1	20	1	21	0.047619	0.952381	0.0607315	0.939268	-0.0139603
45870	Methoprene	Cx. pipiens	C03	0.1	21	1	22	0.0454545	0.954545	0.0607315	0.939268	-0.0162648
45870	Methoprene	Cx. pipiens	C03	0.1	22	1	23	0.0434783	0.956522	0.0607315	0.939268	-0.0183688
45870	Methoprene	Cx. pipiens	C03	100	8	14	22	0.636364	0.363636	0.0607315	0.939268	0.612852
45870	Methoprene	Cx. pipiens	C03	100	18	3	21	0.142857	0.857143	0.0607315	0.939268	0.0874357
45870	Methoprene	Cx. pipiens	C03	1000	1	19	20	0.95	0.05	0.0607315	0.939268	0.946767
45870	Control	Cx. pipiens	C03	Control	21	2	23	0.0869565	0.913043	0.0607315	0.939268	0.0279206
45870	Control	Cx. pipiens	C03	Control	19	2	21	0.0952381	0.904762	0.0607315	0.939268	0.0367377
45870	Control	Cx. pipiens	C03	Control	18	0	18	0	1	0.0607315	0.939268	-0.0646583
45875	Control	Cx. pipiens	B08	Control	20	0	20	0	1	0.0151515	0.984848	-0.0153846
45875	Control	Cx. pipiens	B08	Control	21	1	22	0.0454545	0.954545	0.0151515	0.984848	0.0307692
45875	Control	Cx. pipiens	B08	Control	23	0	23	0	1	0.0151515	0.984848	-0.0153846
45875	Methoprene	Cx. pipiens	B08	0.1	20	0	20	0	1	0.0151515	0.984848	-0.0153846
45875	Methoprene	Cx. pipiens	B08	0.1	21	0	21	0	1	0.0151515	0.984848	-0.0153846
45875	Methoprene	Cx. pipiens	B08	1	14	7	21	0.333333	0.666667	0.0151515	0.984848	0.323077
45875	Methoprene	Cx. pipiens	B08	1	14	5	19	0.263158	0.736842	0.0151515	0.984848	0.251822
45875	Methoprene	Cx. pipiens	B08	10	10	11	21	0.52381	0.47619	0.0151515	0.984848	0.516484
45875	Methoprene	Cx. pipiens	B08	10	8	15	23	0.652174	0.347826	0.0151515	0.984848	0.646823
45875	Methoprene	Cx. pipiens	B08	100	3	15	18	0.833333	0.166667	0.0151515	0.984848	0.830769
45875	Methoprene	Cx. pipiens	B08	100	2	18	20	0.9	0.1	0.0151515	0.984848	0.898462
45875	Methoprene	Cx. pipiens	B08	1000	1	23	24	0.958333	0.0416667	0.0151515	0.984848	0.957692
45875	Methoprene	Cx. pipiens	B08	1000	0	20	20	1	0	0.0151515	0.984848	1
45875	Methoprene	Cx. pipiens	B08	0.1	19	3	22	0.136364	0.863636	0.0857488	0.914251	0.0553621
45875	Methoprene	Cx. pipiens	B08	0.1	15	3	18	0.166667	0.833333	0.0857488	0.914251	0.0885073
45875	Methoprene	Cx. pipiens	B08	1	14	6	20	0.3	0.7	0.0857488	0.914251	0.234346
45875	Methoprene	Cx. pipiens	B08	1	17	2	19	0.105263	0.894737	0.0857488	0.914251	0.0213446
45875	Methoprene	Cx. pipiens	B08	1	4	15	19	0.789474	0.210526	0.0857488	0.914251	0.769728
45875	Methoprene	Cx. pipiens	B08	10	2	20	22	0.909091	0.0909091	0.0857488	0.914251	0.900564
45875	Methoprene	Cx. pipiens	B08	10	13	6	19	0.315789	0.684211	0.0857488	0.914251	0.251616
45875	Methoprene	Cx. pipiens	B08	100	7	14	21	0.666667	0.333333	0.0857488	0.914251	0.635403
45875	Methoprene	Cx. pipiens	B08	100	11	13	24	0.541667	0.458333	0.0857488	0.914251	0.498679
45875	Methoprene	Cx. pipiens	B08	1000	2	20	22	0.909091	0.0909091	0.0857488	0.914251	0.900564
45875	Methoprene	Cx. pipiens	B08	10	17	5	22	0.227273	0.772727	0.0857488	0.914251	0.154798
45875	Methoprene	Cx. pipiens	B08	1000	5	16	21	0.761905	0.238095	0.0857488	0.914251	0.739574
45875	Control	Cx. pipiens	B08	Control	22	2	24	0.0833333	0.916667	0.0857488	0.914251	-0.00264201
45875	Control	Cx. pipiens	B08	Control	21	2	23	0.0869565	0.913043	0.0857488	0.914251	0.001321
45875	Control	Cx. pipiens	B08	Control	21	2	23	0.0869565	0.913043	0.0857488	0.914251	0.001321
45873	Methoprene	Cx. pipiens	C03	500	0	20	20	1	0	0.0185185	0.981481	1
45873	Methoprene	Cx. pipiens	C03	5000	0	22	22	1	0	0.0185185	0.981481	1
45873	Methoprene	Cx. pipiens	C03	5000	0	23	23	1	0	0.0185185	0.981481	1
45873	Methoprene	Cx. pipiens	C03	5000	0	23	23	1	0	0.0185185	0.981481	1
45873	Methoprene	Cx. pipiens	C03	500	4	20	24	0.833333	0.166667	0.0185185	0.981481	0.830189
45873	Methoprene	Cx. pipiens	C03	500	2	19	21	0.904762	0.0952381	0.0185185	0.981481	0.902965
45873	Methoprene	Cx. pipiens	C03	5000	0	23	23	1	0	0.0185185	0.981481	1
45873	Methoprene	Cx. pipiens	C03	500	4	19	23	0.826087	0.173913	0.0185185	0.981481	0.822806
45873	Methoprene	Cx. pipiens	C03	5	18	2	20	0.1	0.9	0.0185185	0.981481	0.0830189
45873	Methoprene	Cx. pipiens	C03	50	13	12	25	0.48	0.52	0.0185185	0.981481	0.470189
45873	Methoprene	Cx. pipiens	C03	0.5	19	2	21	0.0952381	0.904762	0.0185185	0.981481	0.0781671
45873	Control	Cx. pipiens	C03	Control	20	0	20	0	1	0.0185185	0.981481	-0.0188679
45873	Control	Cx. pipiens	C03	Control	17	1	18	0.0555556	0.944444	0.0185185	0.981481	0.0377358
45873	Control	Cx. pipiens	C03	Control	23	0	23	0	1	0.0185185	0.981481	-0.0188679
45873	Methoprene	Cx. pipiens	C03	50	6	16	22	0.727273	0.272727	0.0185185	0.981481	0.722127
45873	Methoprene	Cx. pipiens	C03	5	16	6	22	0.272727	0.727273	0.0185185	0.981481	0.259005
45873	Methoprene	Cx. pipiens	C03	0.5	17	1	18	0.0555556	0.944444	0.0185185	0.981481	0.0377358
45873	Methoprene	Cx. pipiens	C03	5	16	6	22	0.272727	0.727273	0.0185185	0.981481	0.259005
45873	Methoprene	Cx. pipiens	C03	0.5	12	7	19	0.368421	0.631579	0.0185185	0.981481	0.356504
45873	Methoprene	Cx. pipiens	C03	50	3	15	18	0.833333	0.166667	0.0185185	0.981481	0.830189
45873	Methoprene	Cx. pipiens	C03	0.5	21	2	23	0.0869565	0.913043	0.0185185	0.981481	0.0697293
45873	Methoprene	Cx. pipiens	C03	50	7	13	20	0.65	0.35	0.0185185	0.981481	0.643396
45873	Methoprene	Cx. pipiens	C03	5	16	4	20	0.2	0.8	0.0185185	0.981481	0.184906
45873	Methoprene	Cx. pipiens	C03	0.75	20	2	22	0.0909091	0.909091	0.0478261	0.952174	0.045247
45873	Methoprene	Cx. pipiens	C03	7.5	14	8	22	0.363636	0.636364	0.0478261	0.952174	0.331673
45873	Methoprene	Cx. pipiens	C03	7.5	16	8	24	0.333333	0.666667	0.0478261	0.952174	0.299848
45873	Methoprene	Cx. pipiens	C03	7.5	5	15	20	0.75	0.25	0.0478261	0.952174	0.737443
45873	Methoprene	Cx. pipiens	C03	0.75	19	2	21	0.0952381	0.904762	0.0478261	0.952174	0.0497934
45873	Methoprene	Cx. pipiens	C03	0.75	20	2	22	0.0909091	0.909091	0.0478261	0.952174	0.045247
45873	Methoprene	Cx. pipiens	C03	75	0	20	20	1	0	0.0478261	0.952174	1
45873	Methoprene	Cx. pipiens	C03	75	10	10	20	0.5	0.5	0.0478261	0.952174	0.474886
45873	Methoprene	Cx. pipiens	C03	75	8	12	20	0.6	0.4	0.0478261	0.952174	0.579909
45873	Control	Cx. pipiens	C03	Control	16	4	20	0.2	0.8	0.0478261	0.952174	0.159817
45873	Control	Cx. pipiens	C03	Control	18	2	20	0.1	0.9	0.0478261	0.952174	0.0547945
45873	Control	Cx. pipiens	C03	Control	23	0	23	0	1	0.0478261	0.952174	-0.0502283
45873	Control	Cx. pipiens	C03	Control	22	1	23	0.0434783	0.956522	0.0478261	0.952174	-0.00456621
45877	Methoprene	Cx. pipiens	B08	75	8	15	23	0.652174	0.347826	0.0325397	0.96746	0.640475
45877	Methoprene	Cx. pipiens	B08	50	6	14	20	0.7	0.3	0.0325397	0.96746	0.68991
45877	Methoprene	Cx. pipiens	B08	50	3	14	17	0.823529	0.176471	0.0325397	0.96746	0.817594
45877	Methoprene	Cx. pipiens	B08	50	7	14	21	0.666667	0.333333	0.0325397	0.96746	0.655455
45877	Methoprene	Cx. pipiens	B08	750	2	20	22	0.909091	0.0909091	0.0325397	0.96746	0.906033
45877	Methoprene	Cx. pipiens	B08	500	3	14	17	0.823529	0.176471	0.0325397	0.96746	0.817594
45877	Methoprene	Cx. pipiens	B08	500	0	20	20	1	0	0.0325397	0.96746	1
45877	Methoprene	Cx. pipiens	B08	500	0	21	21	1	0	0.0325397	0.96746	1
45877	Methoprene	Cx. pipiens	B08	0.75	14	8	22	0.363636	0.636364	0.0325397	0.96746	0.342233
45877	Methoprene	Cx. pipiens	B08	0.75	19	3	22	0.136364	0.863636	0.0325397	0.96746	0.107316
45877	Methoprene	Cx. pipiens	B08	0.75	20	3	23	0.130435	0.869565	0.0325397	0.96746	0.101188
45877	Methoprene	Cx. pipiens	B08	750	0	20	20	1	0	0.0325397	0.96746	1
45877	Methoprene	Cx. pipiens	B08	7.5	17	8	25	0.32	0.68	0.0325397	0.96746	0.297129
45877	Methoprene	Cx. pipiens	B08	7.5	14	10	24	0.416667	0.583333	0.0325397	0.96746	0.397047
45877	Methoprene	Cx. pipiens	B08	750	1	24	25	0.96	0.04	0.0325397	0.96746	0.958655
45877	Methoprene	Cx. pipiens	B08	7.5	12	8	20	0.4	0.6	0.0325397	0.96746	0.37982
45877	Control	Cx. pipiens	B08	Control	20	1	21	0.047619	0.952381	0.0325397	0.96746	0.0155865
45877	Control	Cx. pipiens	B08	Control	19	1	20	0.05	0.95	0.0325397	0.96746	0.0180476
45877	Control	Cx. pipiens	B08	Control	22	0	22	0	1	0.0325397	0.96746	-0.0336341
45877	Methoprene	Cx. pipiens	B08	0.5	17	5	22	0.227273	0.772727	0.0325397	0.96746	0.201283
45877	Methoprene	Cx. pipiens	B08	0.5	19	2	21	0.0952381	0.904762	0.0325397	0.96746	0.0648072
45877	Methoprene	Cx. pipiens	B08	0.5	19	3	22	0.136364	0.863636	0.0325397	0.96746	0.107316
45877	Methoprene	Cx. pipiens	B08	75	9	13	22	0.590909	0.409091	0.0325397	0.96746	0.57715
45877	Methoprene	Cx. pipiens	B08	5	19	6	25	0.24	0.76	0.0325397	0.96746	0.214438
45877	Methoprene	Cx. pipiens	B08	5	12	8	20	0.4	0.6	0.0325397	0.96746	0.37982
45877	Methoprene	Cx. pipiens	B08	5	19	2	21	0.0952381	0.904762	0.0325397	0.96746	0.0648072
45877	Methoprene	Cx. pipiens	B08	75	5	19	24	0.791667	0.208333	0.0325397	0.96746	0.78466
45880	Control	Cx. pipiens	12P	Control	19	0	19	0	1	0.0325397	0.96746	-0.0336341
45880	Control	Cx. pipiens	12P	Control	19	1	20	0.05	0.95	0.0325397	0.96746	0.0180476
45880	Control	Cx. pipiens	12P	Control	20	1	21	0.047619	0.952381	0.0325397	0.96746	0.0155865
45880	Methoprene	Cx. pipiens	12P	10	2	17	19	0.894737	0.105263	0.0325397	0.96746	0.891196
45880	Methoprene	Cx. pipiens	12P	100	0	20	20	1	0	0.0325397	0.96746	1
45880	Methoprene	Cx. pipiens	12P	100	1	19	20	0.95	0.05	0.0325397	0.96746	0.948318
45880	Methoprene	Cx. pipiens	12P	100	2	18	20	0.9	0.1	0.0325397	0.96746	0.896637
45880	Methoprene	Cx. pipiens	12P	1000	5	14	19	0.736842	0.263158	0.0325397	0.96746	0.727991
45880	Methoprene	Cx. pipiens	12P	1000	0	25	25	1	0	0.0325397	0.96746	1
45880	Methoprene	Cx. pipiens	12P	1000	0	22	22	1	0	0.0325397	0.96746	1
45880	Methoprene	Cx. pipiens	12P	0.1	19	1	20	0.05	0.95	0.0325397	0.96746	0.0180476
45880	Methoprene	Cx. pipiens	12P	0.1	20	2	22	0.0909091	0.909091	0.0325397	0.96746	0.0603326
45880	Methoprene	Cx. pipiens	12P	0.1	22	0	22	0	1	0.0325397	0.96746	-0.0336341
45880	Methoprene	Cx. pipiens	12P	1	12	9	21	0.428571	0.571429	0.0325397	0.96746	0.409352
45880	Methoprene	Cx. pipiens	12P	1	13	8	21	0.380952	0.619048	0.0325397	0.96746	0.360131
45880	Methoprene	Cx. pipiens	12P	1	16	3	19	0.157895	0.842105	0.0325397	0.96746	0.129571
45880	Methoprene	Cx. pipiens	12P	10	9	13	22	0.590909	0.409091	0.0325397	0.96746	0.57715
45880	Methoprene	Cx. pipiens	12P	10	10	10	20	0.5	0.5	0.0325397	0.96746	0.483183
45880	Methoprene	Cx. pipiens	21P	500	0	22	22	1	0	0.0576163	0.942384	1
45880	Methoprene	Cx. pipiens	21P	5	8	12	20	0.6	0.4	0.0576163	0.942384	0.575544
45880	Methoprene	Cx. pipiens	21P	50	4	19	23	0.826087	0.173913	0.0576163	0.942384	0.815454
45880	Methoprene	Cx. pipiens	21P	50	4	22	26	0.846154	0.153846	0.0576163	0.942384	0.836748
45880	Methoprene	Cx. pipiens	21P	0.5	23	0	23	0	1	0.0576163	0.942384	-0.0611389
45880	Methoprene	Cx. pipiens	21P	0.5	23	1	24	0.0416667	0.958333	0.0576163	0.942384	-0.0169248
45880	Methoprene	Cx. pipiens	21P	0.5	22	1	23	0.0434783	0.956522	0.0576163	0.942384	-0.0150024
45880	Methoprene	Cx. pipiens	21P	500	0	21	21	1	0	0.0576163	0.942384	1
45880	Methoprene	Cx. pipiens	21P	5	7	12	19	0.631579	0.368421	0.0576163	0.942384	0.609054
45880	Methoprene	Cx. pipiens	21P	500	0	23	23	1	0	0.0576163	0.942384	1
45880	Methoprene	Cx. pipiens	21P	5	13	10	23	0.434783	0.565217	0.0576163	0.942384	0.400226
45880	Methoprene	Cx. pipiens	21P	500	0	20	20	1	0	0.0576163	0.942384	1
45880	Methoprene	Cx. pipiens	21P	50	3	19	22	0.863636	0.136364	0.0576163	0.942384	0.855299
45880	Methoprene	Cx. pipiens	21P	5	19	3	22	0.136364	0.863636	0.0576163	0.942384	0.0835619
45880	Methoprene	Cx. pipiens	21P	50	0	19	19	1	0	0.0576163	0.942384	1
45880	Methoprene	Cx. pipiens	21P	0.5	19	2	21	0.0952381	0.904762	0.0576163	0.942384	0.039922
45880	Control	Cx. pipiens	21P	Control	20	2	22	0.0909091	0.909091	0.0576163	0.942384	0.0353283
45880	Control	Cx. pipiens	21P	Control	25	1	26	0.0384615	0.961538	0.0576163	0.942384	-0.0203259
45880	Control	Cx. pipiens	21P	Control	22	1	23	0.0434783	0.956522	0.0576163	0.942384	-0.0150024
45880	Methoprene	Cx. pipiens	21P	750	0	21	21	1	0	0	1	1
45880	Methoprene	Cx. pipiens	21P	75	1	19	20	0.95	0.05	0	1	0.95
45880	Methoprene	Cx. pipiens	21P	7.5	13	8	21	0.380952	0.619048	0	1	0.380952
45880	Methoprene	Cx. pipiens	21P	75	3	20	23	0.869565	0.130435	0	1	0.869565
45880	Methoprene	Cx. pipiens	21P	7.5	14	8	22	0.363636	0.636364	0	1	0.363636
45880	Methoprene	Cx. pipiens	21P	75	0	20	20	1	0	0	1	1
45880	Methoprene	Cx. pipiens	21P	0.75	19	3	22	0.136364	0.863636	0	1	0.136364
45880	Methoprene	Cx. pipiens	21P	0.75	23	1	24	0.0416667	0.958333	0	1	0.0416667
45880	Methoprene	Cx. pipiens	21P	0.75	14	6	20	0.3	0.7	0	1	0.3
45880	Methoprene	Cx. pipiens	21P	7.5	10	10	20	0.5	0.5	0	1	0.5
45880	Methoprene	Cx. pipiens	21P	750	0	21	21	1	0	0	1	1
45880	Methoprene	Cx. pipiens	21P	750	0	23	23	1	0	0	1	1
45880	Control	Cx. pipiens	21P	Control	23	0	23	0	1	0	1	0
45880	Control	Cx. pipiens	21P	Control	22	0	22	0	1	0	1	0
45880	Control	Cx. pipiens	21P	Control	19	0	19	0	1	0	1	0
45880	Control	Cx. pipiens	24S	Control	20	1	21	0.047619	0.952381	0.015873	0.984127	0.0322581
45880	Control	Cx. pipiens	24S	Control	24	0	24	0	1	0.015873	0.984127	-0.016129
45880	Control	Cx. pipiens	24S	Control	23	0	23	0	1	0.015873	0.984127	-0.016129
45880	Methoprene	Cx. pipiens	24S	500	0	23	23	1	0	0.015873	0.984127	1
45880	Methoprene	Cx. pipiens	24S	50	4	18	22	0.818182	0.181818	0.015873	0.984127	0.815249
45880	Methoprene	Cx. pipiens	24S	5	12	8	20	0.4	0.6	0.015873	0.984127	0.390323
45880	Methoprene	Cx. pipiens	24S	0.5	17	2	19	0.105263	0.894737	0.015873	0.984127	0.0908319
45880	Methoprene	Cx. pipiens	24S	0.5	16	5	21	0.238095	0.761905	0.015873	0.984127	0.225806
45880	Methoprene	Cx. pipiens	24S	5	9	9	18	0.5	0.5	0.015873	0.984127	0.491935
45880	Methoprene	Cx. pipiens	24S	50	2	18	20	0.9	0.1	0.015873	0.984127	0.898387
45880	Methoprene	Cx. pipiens	24S	0.5	16	4	20	0.2	0.8	0.015873	0.984127	0.187097
45880	Methoprene	Cx. pipiens	24S	500	0	21	21	1	0	0.015873	0.984127	1
45880	Methoprene	Cx. pipiens	24S	50	3	20	23	0.869565	0.130435	0.015873	0.984127	0.867461
45880	Methoprene	Cx. pipiens	24S	500	0	23	23	1	0	0.015873	0.984127	1
45880	Methoprene	Cx. pipiens	24S	5	14	7	21	0.333333	0.666667	0.015873	0.984127	0.322581
45880	Control	Cx. pipiens	24S	Control	24	1	25	0.04	0.96	0.0272222	0.972778	0.0131354
45880	Control	Cx. pipiens	24S	Control	24	0	24	0	1	0.0272222	0.972778	-0.027984
45880	Control	Cx. pipiens	24S	Control	23	1	24	0.0416667	0.958333	0.0272222	0.972778	0.0148487
45880	Methoprene	Cx. pipiens	24S	750	0	21	21	1	0	0.0272222	0.972778	1
45880	Methoprene	Cx. pipiens	24S	7.5	17	4	21	0.190476	0.809524	0.0272222	0.972778	0.167822
45880	Methoprene	Cx. pipiens	24S	750	0	23	23	1	0	0.0272222	0.972778	1
45880	Methoprene	Cx. pipiens	24S	7.5	14	8	22	0.363636	0.636364	0.0272222	0.972778	0.345828
45880	Methoprene	Cx. pipiens	24S	75	0	18	18	1	0	0.0272222	0.972778	1
45880	Methoprene	Cx. pipiens	24S	750	0	24	24	1	0	0.0272222	0.972778	1
45880	Methoprene	Cx. pipiens	24S	75	3	18	21	0.857143	0.142857	0.0272222	0.972778	0.853145
45880	Methoprene	Cx. pipiens	24S	75	1	20	21	0.952381	0.047619	0.0272222	0.972778	0.951048
45880	Methoprene	Cx. pipiens	24S	0.75	10	9	19	0.473684	0.526316	0.0272222	0.972778	0.458956
45880	Methoprene	Cx. pipiens	24S	0.75	23	2	25	0.08	0.92	0.0272222	0.972778	0.0542547
45880	Methoprene	Cx. pipiens	24S	7.5	3	19	22	0.863636	0.136364	0.0272222	0.972778	0.85982
45880	Methoprene	Cx. pipiens	24S	0.75	18	4	22	0.181818	0.818182	0.0272222	0.972778	0.158922
45880	Control	Cx. pipiens	27S	Control	20	0	20	0	1	0	1	0
45880	Control	Cx. pipiens	27S	Control	24	0	24	0	1	0	1	0
45880	Control	Cx. pipiens	27S	Control	20	0	20	0	1	0	1	0
45880	Methoprene	Cx. pipiens	27S	0.5	16	8	24	0.333333	0.666667	0	1	0.333333
45880	Methoprene	Cx. pipiens	27S	5	5	16	21	0.761905	0.238095	0	1	0.761905
45880	Methoprene	Cx. pipiens	27S	500	1	18	19	0.947368	0.0526316	0	1	0.947368
45880	Methoprene	Cx. pipiens	27S	50	2	20	22	0.909091	0.0909091	0	1	0.909091
45880	Methoprene	Cx. pipiens	27S	0.5	19	2	21	0.0952381	0.904762	0	1	0.0952381
45880	Methoprene	Cx. pipiens	27S	5	11	13	24	0.541667	0.458333	0	1	0.541667
45880	Methoprene	Cx. pipiens	27S	50	3	20	23	0.869565	0.130435	0	1	0.869565
45880	Methoprene	Cx. pipiens	27S	500	0	21	21	1	0	0	1	1
45880	Methoprene	Cx. pipiens	27S	0.5	22	2	24	0.0833333	0.916667	0	1	0.0833333
45880	Methoprene	Cx. pipiens	27S	50	1	18	19	0.947368	0.0526316	0	1	0.947368
45880	Methoprene	Cx. pipiens	27S	500	1	21	22	0.954545	0.0454545	0	1	0.954545
45880	Methoprene	Cx. pipiens	27S	0.5	1	18	19	0.947368	0.0526316	0	1	0.947368
45880	Methoprene	Cx. pipiens	27S	5	10	12	22	0.545455	0.454545	0	1	0.545455
45880	Control	Cx. pipiens	27S	Control	20	0	20	0	1	0.0877193	0.912281	-0.0961538
45880	Control	Cx. pipiens	27S	Control	14	5	19	0.263158	0.736842	0.0877193	0.912281	0.192308
45880	Control	Cx. pipiens	27S	Control	15	0	15	0	1	0.0877193	0.912281	-0.0961538
45880	Methoprene	Cx. pipiens	27S	7.5	0	20	20	1	0	0.0877193	0.912281	1
45880	Methoprene	Cx. pipiens	27S	7.5	7	12	19	0.631579	0.368421	0.0877193	0.912281	0.596154
45880	Methoprene	Cx. pipiens	27S	0.75	15	5	20	0.25	0.75	0.0877193	0.912281	0.177885
45880	Methoprene	Cx. pipiens	27S	750	0	21	21	1	0	0.0877193	0.912281	1
45880	Methoprene	Cx. pipiens	27S	75	0	21	21	1	0	0.0877193	0.912281	1
45880	Methoprene	Cx. pipiens	27S	7.5	2	17	19	0.894737	0.105263	0.0877193	0.912281	0.884615
45880	Methoprene	Cx. pipiens	27S	750	0	25	25	1	0	0.0877193	0.912281	1
45880	Methoprene	Cx. pipiens	27S	75	0	23	23	1	0	0.0877193	0.912281	1
45880	Methoprene	Cx. pipiens	27S	0.75	19	3	22	0.136364	0.863636	0.0877193	0.912281	0.0533217
45880	Methoprene	Cx. pipiens	27S	750	0	24	24	1	0	0.0877193	0.912281	1
45880	Methoprene	Cx. pipiens	27S	75	3	20	23	0.869565	0.130435	0.0877193	0.912281	0.857023
45880	Methoprene	Cx. pipiens	27S	0.75	16	4	20	0.2	0.8	0.0877193	0.912281	0.123077
45880	Methoprene	Cx. pipiens	24S	1000	0	22	22	1	0	0.0492899	0.95071	1
45880	Methoprene	Cx. pipiens	24S	1	12	8	20	0.4	0.6	0.0492899	0.95071	0.368893
45880	Methoprene	Cx. pipiens	24S	100	2	19	21	0.904762	0.0952381	0.0492899	0.95071	0.899824
45880	Methoprene	Cx. pipiens	24S	10	5	16	21	0.761905	0.238095	0.0492899	0.95071	0.749561
45880	Methoprene	Cx. pipiens	24S	100	0	21	21	1	0	0.0492899	0.95071	1
45880	Methoprene	Cx. pipiens	24S	1	16	5	21	0.238095	0.761905	0.0492899	0.95071	0.198594
45880	Methoprene	Cx. pipiens	24S	0.1	22	1	23	0.0434783	0.956522	0.0492899	0.95071	-0.00611294
45880	Methoprene	Cx. pipiens	24S	1	18	6	24	0.25	0.75	0.0492899	0.95071	0.211116
45880	Methoprene	Cx. pipiens	24S	10	10	15	25	0.6	0.4	0.0492899	0.95071	0.579262
45880	Methoprene	Cx. pipiens	24S	100	1	20	21	0.952381	0.047619	0.0492899	0.95071	0.949912
45880	Methoprene	Cx. pipiens	24S	1000	0	23	23	1	0	0.0492899	0.95071	1
45880	Control	Cx. pipiens	24S	Control	20	1	21	0.047619	0.952381	0.0492899	0.95071	-0.00175747
45880	Control	Cx. pipiens	24S	Control	20	1	21	0.047619	0.952381	0.0492899	0.95071	-0.00175747
45880	Control	Cx. pipiens	24S	Control	18	1	19	0.0526316	0.947368	0.0492899	0.95071	0.00351494
45880	Methoprene	Cx. pipiens	27S	100	0	25	25	1	0	0.0296443	0.970356	1
45880	Methoprene	Cx. pipiens	27S	1000	0	22	22	1	0	0.0296443	0.970356	1
45880	Methoprene	Cx. pipiens	27S	0.1	17	4	21	0.190476	0.809524	0.0296443	0.970356	0.165745
45880	Methoprene	Cx. pipiens	27S	0.1	24	0	24	0	1	0.0296443	0.970356	-0.0305499
45880	Methoprene	Cx. pipiens	27S	1	10	10	20	0.5	0.5	0.0296443	0.970356	0.484725
45880	Methoprene	Cx. pipiens	27S	0.1	20	1	21	0.047619	0.952381	0.0296443	0.970356	0.0185239
45880	Methoprene	Cx. pipiens	27S	10	9	13	22	0.590909	0.409091	0.0296443	0.970356	0.578411
45880	Methoprene	Cx. pipiens	27S	100	1	20	21	0.952381	0.047619	0.0296443	0.970356	0.950926
45880	Methoprene	Cx. pipiens	27S	1000	0	22	22	1	0	0.0296443	0.970356	1
45880	Methoprene	Cx. pipiens	27S	1	8	12	20	0.6	0.4	0.0296443	0.970356	0.58778
45880	Methoprene	Cx. pipiens	27S	100	2	19	21	0.904762	0.0952381	0.0296443	0.970356	0.901852
45880	Methoprene	Cx. pipiens	27S	10	4	17	21	0.809524	0.190476	0.0296443	0.970356	0.803705
45880	Methoprene	Cx. pipiens	27S	1000	0	23	23	1	0	0.0296443	0.970356	1
45880	Methoprene	Cx. pipiens	27S	1	18	5	23	0.217391	0.782609	0.0296443	0.970356	0.193483
45880	Methoprene	Cx. pipiens	27S	100	1	22	23	0.956522	0.0434783	0.0296443	0.970356	0.955193
45880	Control	Cx. pipiens	27S	Control	22	1	23	0.0434783	0.956522	0.0296443	0.970356	0.0142566
45880	Control	Cx. pipiens	27S	Control	21	1	22	0.0454545	0.954545	0.0296443	0.970356	0.0162933
45880	Control	Cx. pipiens	27S	Control	22	0	22	0	1	0.0296443	0.970356	-0.0305499
45880	Methoprene	Cx. pipiens	12P	5	9	11	20	0.55	0.45	0	1	0.55
45880	Methoprene	Cx. pipiens	12P	50	2	17	19	0.894737	0.105263	0	1	0.894737
45880	Methoprene	Cx. pipiens	12P	0.5	18	3	21	0.142857	0.857143	0	1	0.142857
45880	Methoprene	Cx. pipiens	12P	500	0	21	21	1	0	0	1	1
45880	Methoprene	Cx. pipiens	12P	500	0	23	23	1	0	0	1	1
45880	Methoprene	Cx. pipiens	12P	0.5	14	5	19	0.263158	0.736842	0	1	0.263158
45880	Methoprene	Cx. pipiens	12P	50	0	21	21	1	0	0	1	1
45880	Methoprene	Cx. pipiens	12P	50	0	22	22	1	0	0	1	1
45880	Methoprene	Cx. pipiens	12P	5	5	16	21	0.761905	0.238095	0	1	0.761905
45880	Methoprene	Cx. pipiens	12P	0.5	20	3	23	0.130435	0.869565	0	1	0.130435
45880	Methoprene	Cx. pipiens	12P	5	6	16	22	0.727273	0.272727	0	1	0.727273
45880	Methoprene	Cx. pipiens	12P	5	3	19	22	0.863636	0.136364	0	1	0.863636
45880	Methoprene	Cx. pipiens	12P	50	0	24	24	1	0	0	1	1
45880	Methoprene	Cx. pipiens	12P	0.5	17	3	20	0.15	0.85	0	1	0.15
45880	Methoprene	Cx. pipiens	12P	500	0	20	20	1	0	0	1	1
45880	Methoprene	Cx. pipiens	12P	500	0	24	24	1	0	0	1	1
45880	Control	Cx. pipiens	12P	Control	25	0	25	0	1	0	1	0
45880	Control	Cx. pipiens	12P	Control	22	0	22	0	1	0	1	0
45880	Control	Cx. pipiens	12P	Control	20	0	20	0	1	0	1	0
45880	Methoprene	Cx. pipiens	12P	75	2	15	17	0.882353	0.117647	0.0709617	0.929038	0.873367
45880	Methoprene	Cx. pipiens	12P	750	0	20	20	1	0	0.0709617	0.929038	1
45880	Methoprene	Cx. pipiens	12P	0.75	12	7	19	0.368421	0.631579	0.0709617	0.929038	0.32018
45880	Methoprene	Cx. pipiens	12P	7.5	4	15	19	0.789474	0.210526	0.0709617	0.929038	0.773393
45880	Methoprene	Cx. pipiens	12P	0.75	16	3	19	0.157895	0.842105	0.0709617	0.929038	0.0935731
45880	Methoprene	Cx. pipiens	12P	0.75	18	3	21	0.142857	0.857143	0.0709617	0.929038	0.0773869
45880	Methoprene	Cx. pipiens	12P	0.75	23	2	25	0.08	0.92	0.0709617	0.929038	0.00972864
45880	Methoprene	Cx. pipiens	12P	7.5	8	12	20	0.6	0.4	0.0709617	0.929038	0.569447
45880	Methoprene	Cx. pipiens	12P	75	1	23	24	0.958333	0.0416667	0.0709617	0.929038	0.955151
45880	Methoprene	Cx. pipiens	12P	75	3	20	23	0.869565	0.130435	0.0709617	0.929038	0.859602
45880	Methoprene	Cx. pipiens	12P	750	0	20	20	1	0	0.0709617	0.929038	1
45880	Methoprene	Cx. pipiens	12P	750	0	21	21	1	0	0.0709617	0.929038	1
45880	Methoprene	Cx. pipiens	12P	7.5	2	17	19	0.894737	0.105263	0.0709617	0.929038	0.886697
45880	Methoprene	Cx. pipiens	12P	7.5	9	14	23	0.608696	0.391304	0.0709617	0.929038	0.578807
45880	Methoprene	Cx. pipiens	12P	750	0	23	23	1	0	0.0709617	0.929038	1
45880	Methoprene	Cx. pipiens	12P	75	2	16	18	0.888889	0.111111	0.0709617	0.929038	0.880402
45880	Control	Cx. pipiens	12P	Control	15	2	17	0.117647	0.882353	0.0709617	0.929038	0.0502513
45880	Control	Cx. pipiens	12P	Control	19	2	21	0.0952381	0.904762	0.0709617	0.929038	0.0261307
45880	Control	Cx. pipiens	12P	Control	22	0	22	0	1	0.0709617	0.929038	-0.0763819
45880	Methoprene	Cx. pipiens	21P	10	8	15	23	0.652174	0.347826	0	1	0.652174
45880	Methoprene	Cx. pipiens	21P	0.1	21	0	21	0	1	0	1	0
45880	Methoprene	Cx. pipiens	21P	0.1	23	0	23	0	1	0	1	0
45880	Methoprene	Cx. pipiens	21P	1000	0	22	22	1	0	0	1	1
45880	Methoprene	Cx. pipiens	21P	1000	0	23	23	1	0	0	1	1
45880	Methoprene	Cx. pipiens	21P	1000	0	21	21	1	0	0	1	1
45880	Methoprene	Cx. pipiens	21P	100	1	20	21	0.952381	0.047619	0	1	0.952381
45880	Control	Cx. pipiens	21P	Control	20	0	20	0	1	0	1	0
45880	Control	Cx. pipiens	21P	Control	22	0	22	0	1	0	1	0
45880	Control	Cx. pipiens	21P	Control	19	0	19	0	1	0	1	0
45880	Methoprene	Cx. pipiens	21P	100	0	22	22	1	0	0	1	1
45880	Methoprene	Cx. pipiens	21P	100	0	21	21	1	0	0	1	1
45880	Methoprene	Cx. pipiens	21P	1	22	2	24	0.0833333	0.916667	0	1	0.0833333
45880	Methoprene	Cx. pipiens	21P	1	17	4	21	0.190476	0.809524	0	1	0.190476
45880	Methoprene	Cx. pipiens	21P	10	3	17	20	0.85	0.15	0	1	0.85
45880	Methoprene	Cx. pipiens	21P	10	3	17	20	0.85	0.15	0	1	0.85
45880	Methoprene	Cx. pipiens	21P	0.1	21	0	21	0	1	0	1	0
45880	Methoprene	Cx. pipiens	21P	1	10	9	19	0.473684	0.526316	0	1	0.473684
45880	Methoprene	Cx. pipiens	21P	0.1	16	3	19	0.157895	0.842105	0	1	0.157895
45881	Control	Cx. pipiens	21P	Control	25	0	25	0	1	0	1	0
45881	Control	Cx. pipiens	21P	Control	22	0	22	0	1	0	1	0
45881	Control	Cx. pipiens	21P	Control	21	0	21	0	1	0	1	0
45881	Methoprene	Cx. pipiens	2W	1000	0	23	23	1	0	0.0448585	0.955141	1
45881	Methoprene	Cx. pipiens	2W	10	7	14	21	0.666667	0.333333	0.0448585	0.955141	0.651012
45881	Methoprene	Cx. pipiens	2W	1000	0	21	21	1	0	0.0448585	0.955141	1
45881	Methoprene	Cx. pipiens	2W	1000	0	22	22	1	0	0.0448585	0.955141	1
45881	Methoprene	Cx. pipiens	2W	100	0	24	24	1	0	0.0448585	0.955141	1
45881	Methoprene	Cx. pipiens	2W	1	13	7	20	0.35	0.65	0.0448585	0.955141	0.319473
45881	Methoprene	Cx. pipiens	2W	10	3	19	22	0.863636	0.136364	0.0448585	0.955141	0.857232
45881	Methoprene	Cx. pipiens	2W	100	2	17	19	0.894737	0.105263	0.0448585	0.955141	0.889793
45881	Methoprene	Cx. pipiens	2W	10	13	8	21	0.380952	0.619048	0.0448585	0.955141	0.351879
45881	Methoprene	Cx. pipiens	2W	100	2	17	19	0.894737	0.105263	0.0448585	0.955141	0.889793
45881	Methoprene	Cx. pipiens	2W	1	19	2	21	0.0952381	0.904762	0.0448585	0.955141	0.0527457
45881	Control	Cx. pipiens	2W	Control	20	1	21	0.047619	0.952381	0.0448585	0.955141	0.00289017
45881	Control	Cx. pipiens	2W	Control	21	2	23	0.0869565	0.913043	0.0448585	0.955141	0.0440751
45881	Control	Cx. pipiens	2W	Control	21	0	21	0	1	0.0448585	0.955141	-0.0469653
45881	Methoprene	Cx. pipiens	2W	1	12	8	20	0.4	0.6	0.0448585	0.955141	0.371821
45881	Methoprene	Cx. pipiens	2W	0.1	22	0	22	0	1	0.0448585	0.955141	-0.0469653
45881	Methoprene	Cx. pipiens	2W	0.1	19	2	21	0.0952381	0.904762	0.0448585	0.955141	0.0527457
45881	Methoprene	Cx. pipiens	2W	0.1	16	3	19	0.157895	0.842105	0.0448585	0.955141	0.118345
45882	Methoprene	Cx. pipiens	2W	5	9	11	20	0.55	0.45	0	1	0.55
45882	Methoprene	Cx. pipiens	2W	50	1	20	21	0.952381	0.047619	0	1	0.952381
45882	Methoprene	Cx. pipiens	2W	5	8	8	16	0.5	0.5	0	1	0.5
45882	Methoprene	Cx. pipiens	2W	500	2	23	25	0.92	0.08	0	1	0.92
45882	Methoprene	Cx. pipiens	2W	50	5	18	23	0.782609	0.217391	0	1	0.782609
45882	Methoprene	Cx. pipiens	2W	5	9	12	21	0.571429	0.428571	0	1	0.571429
45882	Methoprene	Cx. pipiens	2W	500	1	20	21	0.952381	0.047619	0	1	0.952381
45882	Methoprene	Cx. pipiens	2W	0.5	18	1	19	0.0526316	0.947368	0	1	0.0526316
45882	Methoprene	Cx. pipiens	2W	500	1	22	23	0.956522	0.0434783	0	1	0.956522
45882	Methoprene	Cx. pipiens	2W	5	12	13	25	0.52	0.48	0	1	0.52
45882	Methoprene	Cx. pipiens	2W	0.5	16	3	19	0.157895	0.842105	0	1	0.157895
45882	Methoprene	Cx. pipiens	2W	50	6	15	21	0.714286	0.285714	0	1	0.714286
45882	Methoprene	Cx. pipiens	2W	50	8	11	19	0.578947	0.421053	0	1	0.578947
45882	Methoprene	Cx. pipiens	2W	0.5	19	2	21	0.0952381	0.904762	0	1	0.0952381
45882	Methoprene	Cx. pipiens	2W	0.5	24	1	25	0.04	0.96	0	1	0.04
45882	Control	Cx. pipiens	2W	Control	19	0	19	0	1	0	1	0
45882	Control	Cx. pipiens	2W	Control	24	0	24	0	1	0	1	0
45882	Control	Cx. pipiens	2W	Control	23	0	23	0	1	0	1	0
45882	Methoprene	Cx. pipiens	2W	75	0	20	20	1	0	0.0793651	0.920635	1
45882	Methoprene	Cx. pipiens	2W	7.5	5	14	19	0.736842	0.263158	0.0793651	0.920635	0.714156
45882	Methoprene	Cx. pipiens	2W	0.75	19	3	22	0.136364	0.863636	0.0793651	0.920635	0.0619122
45882	Methoprene	Cx. pipiens	2W	0.75	20	2	22	0.0909091	0.909091	0.0793651	0.920635	0.0125392
45882	Methoprene	Cx. pipiens	2W	0.75	19	1	20	0.05	0.95	0.0793651	0.920635	-0.0318966
45882	Methoprene	Cx. pipiens	2W	75	0	23	23	1	0	0.0793651	0.920635	1
45882	Methoprene	Cx. pipiens	2W	75	1	18	19	0.947368	0.0526316	0.0793651	0.920635	0.942831
45882	Methoprene	Cx. pipiens	2W	7.5	10	13	23	0.565217	0.434783	0.0793651	0.920635	0.527736
45882	Methoprene	Cx. pipiens	2W	7.5	8	14	22	0.636364	0.363636	0.0793651	0.920635	0.605016
45882	Methoprene	Cx. pipiens	2W	750	0	23	23	1	0	0.0793651	0.920635	1
45882	Methoprene	Cx. pipiens	2W	750	0	20	20	1	0	0.0793651	0.920635	1
45882	Methoprene	Cx. pipiens	2W	750	0	21	21	1	0	0.0793651	0.920635	1
45882	Control	Cx. pipiens	2W	Control	18	3	21	0.142857	0.857143	0.0793651	0.920635	0.0689655
45882	Control	Cx. pipiens	2W	Control	19	2	21	0.0952381	0.904762	0.0793651	0.920635	0.0172414
45882	Control	Cx. pipiens	2W	Control	21	0	21	0	1	0.0793651	0.920635	-0.0862069
45888	Control	Cx. pipiens	B06	Control	21	1	22	0.0454545	0.954545	0.0296443	0.970356	0.0162933
45888	Control	Cx. pipiens	B06	Control	22	1	23	0.0434783	0.956522	0.0296443	0.970356	0.0142566
45888	Control	Cx. pipiens	B06	Control	23	0	23	0	1	0.0296443	0.970356	-0.0305499
45888	Methoprene	Cx. pipiens	B06	0.1	21	0	21	0	1	0.0296443	0.970356	-0.0305499
45888	Methoprene	Cx. pipiens	B06	0.1	20	0	20	0	1	0.0296443	0.970356	-0.0305499
45888	Methoprene	Cx. pipiens	B06	0.1	18	2	20	0.1	0.9	0.0296443	0.970356	0.0725051
45888	Methoprene	Cx. pipiens	B06	1	18	3	21	0.142857	0.857143	0.0296443	0.970356	0.116672
45888	Methoprene	Cx. pipiens	B06	1	14	9	23	0.391304	0.608696	0.0296443	0.970356	0.372709
45888	Methoprene	Cx. pipiens	B06	10	7	15	22	0.681818	0.318182	0.0296443	0.970356	0.672098
45888	Methoprene	Cx. pipiens	B06	100	0	19	19	1	0	0.0296443	0.970356	1
45888	Methoprene	Cx. pipiens	B06	100	0	23	23	1	0	0.0296443	0.970356	1
45888	Methoprene	Cx. pipiens	B06	1	17	3	20	0.15	0.85	0.0296443	0.970356	0.124033
45888	Methoprene	Cx. pipiens	B06	10	5	15	20	0.75	0.25	0.0296443	0.970356	0.742363
45888	Methoprene	Cx. pipiens	B06	1000	0	25	25	1	0	0.0296443	0.970356	1
45888	Methoprene	Cx. pipiens	B06	10	10	13	23	0.565217	0.434783	0.0296443	0.970356	0.551935
45888	Methoprene	Cx. pipiens	B06	1000	0	23	23	1	0	0.0296443	0.970356	1
45888	Methoprene	Cx. pipiens	B06	100	0	20	20	1	0	0.0296443	0.970356	1
45888	Methoprene	Cx. pipiens	B06	1000	0	21	21	1	0	0.0296443	0.970356	1
45888	Control	Cx. pipiens	36H	Control	22	0	22	0	1	0.0166667	0.983333	-0.0169492
45888	Control	Cx. pipiens	36H	Control	21	0	21	0	1	0.0166667	0.983333	-0.0169492
45888	Control	Cx. pipiens	36H	Control	19	1	20	0.05	0.95	0.0166667	0.983333	0.0338983
45888	Methoprene	Cx. pipiens	36H	750	0	22	22	1	0	0.0166667	0.983333	1
45888	Methoprene	Cx. pipiens	36H	750	0	20	20	1	0	0.0166667	0.983333	1
45888	Methoprene	Cx. pipiens	36H	750	0	21	21	1	0	0.0166667	0.983333	1
45888	Methoprene	Cx. pipiens	36H	75	1	21	22	0.954545	0.0454545	0.0166667	0.983333	0.953775
45888	Methoprene	Cx. pipiens	36H	75	3	20	23	0.869565	0.130435	0.0166667	0.983333	0.867354
45888	Methoprene	Cx. pipiens	36H	75	0	23	23	1	0	0.0166667	0.983333	1
45888	Methoprene	Cx. pipiens	36H	7.5	1	19	20	0.95	0.05	0.0166667	0.983333	0.949153
45888	Methoprene	Cx. pipiens	36H	0.075	22	1	23	0.0434783	0.956522	0.0166667	0.983333	0.027266
45888	Methoprene	Cx. pipiens	36H	0.75	14	5	19	0.263158	0.736842	0.0166667	0.983333	0.250669
45888	Methoprene	Cx. pipiens	36H	0.075	20	0	20	0	1	0.0166667	0.983333	-0.0169492
45888	Methoprene	Cx. pipiens	36H	7.5	4	17	21	0.809524	0.190476	0.0166667	0.983333	0.806295
45888	Methoprene	Cx. pipiens	36H	0.75	13	8	21	0.380952	0.619048	0.0166667	0.983333	0.37046
45888	Methoprene	Cx. pipiens	36H	0.075	19	0	19	0	1	0.0166667	0.983333	-0.0169492
45888	Methoprene	Cx. pipiens	36H	7.5	3	17	20	0.85	0.15	0.0166667	0.983333	0.847458
45888	Methoprene	Cx. pipiens	36H	0.75	12	8	20	0.4	0.6	0.0166667	0.983333	0.389831
45888	Methoprene	Cx. pipiens	34H	7.5	2	18	20	0.9	0.1	0.0296443	0.970356	0.896945
45888	Methoprene	Cx. pipiens	34H	7.5	8	10	18	0.555556	0.444444	0.0296443	0.970356	0.541978
45888	Methoprene	Cx. pipiens	34H	7.5	4	16	20	0.8	0.2	0.0296443	0.970356	0.79389
45888	Methoprene	Cx. pipiens	34H	0.075	21	0	21	0	1	0.0296443	0.970356	-0.0305499
45888	Methoprene	Cx. pipiens	34H	0.075	19	1	20	0.05	0.95	0.0296443	0.970356	0.0209776
45888	Methoprene	Cx. pipiens	34H	0.075	18	3	21	0.142857	0.857143	0.0296443	0.970356	0.116672
45888	Methoprene	Cx. pipiens	34H	0.75	16	8	24	0.333333	0.666667	0.0296443	0.970356	0.312967
45888	Methoprene	Cx. pipiens	34H	75	6	14	20	0.7	0.3	0.0296443	0.970356	0.690835
45888	Methoprene	Cx. pipiens	34H	0.75	13	8	21	0.380952	0.619048	0.0296443	0.970356	0.362041
45888	Methoprene	Cx. pipiens	34H	0.75	16	4	20	0.2	0.8	0.0296443	0.970356	0.17556
45888	Methoprene	Cx. pipiens	34H	75	2	17	19	0.894737	0.105263	0.0296443	0.970356	0.891521
45888	Methoprene	Cx. pipiens	34H	75	2	19	21	0.904762	0.0952381	0.0296443	0.970356	0.901852
45888	Control	Cx. pipiens	34H	Control	23	0	23	0	1	0.0296443	0.970356	-0.0305499
45888	Control	Cx. pipiens	34H	Control	21	1	22	0.0454545	0.954545	0.0296443	0.970356	0.0162933
45888	Control	Cx. pipiens	34H	Control	22	1	23	0.0434783	0.956522	0.0296443	0.970356	0.0142566
45888	Methoprene	Cx. pipiens	34H	750	0	22	22	1	0	0.0296443	0.970356	1
45888	Methoprene	Cx. pipiens	34H	750	0	23	23	1	0	0.0296443	0.970356	1
45888	Methoprene	Cx. pipiens	34H	750	0	20	20	1	0	0.0296443	0.970356	1
45888	Control	Cx. pipiens	34H	Control	23	0	23	0	1	0.030303	0.969697	-0.03125
45888	Control	Cx. pipiens	34H	Control	20	2	22	0.0909091	0.909091	0.030303	0.969697	0.0625
45888	Control	Cx. pipiens	34H	Control	22	0	22	0	1	0.030303	0.969697	-0.03125
45888	Methoprene	Cx. pipiens	34H	0.01	23	0	23	0	1	0.030303	0.969697	-0.03125
45888	Methoprene	Cx. pipiens	34H	0.01	24	0	24	0	1	0.030303	0.969697	-0.03125
45888	Methoprene	Cx. pipiens	34H	0.01	21	0	21	0	1	0.030303	0.969697	-0.03125
45888	Methoprene	Cx. pipiens	34H	0.1	19	2	21	0.0952381	0.904762	0.030303	0.969697	0.0669643
45888	Methoprene	Cx. pipiens	34H	0.1	21	1	22	0.0454545	0.954545	0.030303	0.969697	0.015625
45888	Methoprene	Cx. pipiens	34H	0.1	13	6	19	0.315789	0.684211	0.030303	0.969697	0.294408
45888	Methoprene	Cx. pipiens	34H	1	21	2	23	0.0869565	0.913043	0.030303	0.969697	0.0584239
45888	Methoprene	Cx. pipiens	34H	1	11	11	22	0.5	0.5	0.030303	0.969697	0.484375
45888	Methoprene	Cx. pipiens	34H	1	18	4	22	0.181818	0.818182	0.030303	0.969697	0.15625
45888	Methoprene	Cx. pipiens	34H	10	17	4	21	0.190476	0.809524	0.030303	0.969697	0.165179
45888	Methoprene	Cx. pipiens	34H	10	8	11	19	0.578947	0.421053	0.030303	0.969697	0.565789
45888	Methoprene	Cx. pipiens	34H	10	10	14	24	0.583333	0.416667	0.030303	0.969697	0.570312
45888	Methoprene	Cx. pipiens	34H	100	1	21	22	0.954545	0.0454545	0.030303	0.969697	0.953125
45888	Methoprene	Cx. pipiens	34H	100	3	17	20	0.85	0.15	0.030303	0.969697	0.845313
45888	Methoprene	Cx. pipiens	34H	100	2	22	24	0.916667	0.0833333	0.030303	0.969697	0.914062
45888	Methoprene	Cx. pipiens	34H	1000	0	21	21	1	0	0.030303	0.969697	1
45888	Methoprene	Cx. pipiens	34H	1000	0	22	22	1	0	0.030303	0.969697	1
45888	Methoprene	Cx. pipiens	34H	1000	0	23	23	1	0	0.030303	0.969697	1
45888	Methoprene	Cx. pipiens	36H	1000	0	21	21	1	0	0.0144928	0.985507	1
45888	Methoprene	Cx. pipiens	36H	1000	0	23	23	1	0	0.0144928	0.985507	1
45888	Methoprene	Cx. pipiens	36H	0.01	24	0	24	0	1	0.0144928	0.985507	-0.0147059
45888	Methoprene	Cx. pipiens	36H	10	5	16	21	0.761905	0.238095	0.0144928	0.985507	0.758403
45888	Methoprene	Cx. pipiens	36H	1000	0	20	20	1	0	0.0144928	0.985507	1
45888	Methoprene	Cx. pipiens	36H	1	13	7	20	0.35	0.65	0.0144928	0.985507	0.340441
45888	Methoprene	Cx. pipiens	36H	100	0	22	22	1	0	0.0144928	0.985507	1
45888	Methoprene	Cx. pipiens	36H	100	0	21	21	1	0	0.0144928	0.985507	1
45888	Methoprene	Cx. pipiens	36H	10	0	22	22	1	0	0.0144928	0.985507	1
45888	Methoprene	Cx. pipiens	36H	100	0	24	24	1	0	0.0144928	0.985507	1
45888	Methoprene	Cx. pipiens	36H	0.1	18	3	21	0.142857	0.857143	0.0144928	0.985507	0.130252
45888	Methoprene	Cx. pipiens	36H	1	10	9	19	0.473684	0.526316	0.0144928	0.985507	0.465944
45888	Methoprene	Cx. pipiens	36H	0.01	17	2	19	0.105263	0.894737	0.0144928	0.985507	0.0921053
45888	Methoprene	Cx. pipiens	36H	1	18	4	22	0.181818	0.818182	0.0144928	0.985507	0.169786
45888	Methoprene	Cx. pipiens	36H	10	1	19	20	0.95	0.05	0.0144928	0.985507	0.949265
45888	Methoprene	Cx. pipiens	36H	0.1	21	0	21	0	1	0.0144928	0.985507	-0.0147059
45888	Methoprene	Cx. pipiens	36H	0.1	19	0	19	0	1	0.0144928	0.985507	-0.0147059
45888	Control	Cx. pipiens	36H	Control	24	0	24	0	1	0.0144928	0.985507	-0.0147059
45888	Control	Cx. pipiens	36H	Control	22	1	23	0.0434783	0.956522	0.0144928	0.985507	0.0294118
45888	Control	Cx. pipiens	36H	Control	21	0	21	0	1	0.0144928	0.985507	-0.0147059
45888	Methoprene	Cx. pipiens	23H	1	13	10	23	0.434783	0.565217	0.0811594	0.918841	0.384858
45888	Methoprene	Cx. pipiens	23H	0.1	18	1	19	0.0526316	0.947368	0.0811594	0.918841	-0.0310477
45888	Methoprene	Cx. pipiens	23H	0.1	16	3	19	0.157895	0.842105	0.0811594	0.918841	0.0835132
45888	Methoprene	Cx. pipiens	23H	0.1	19	1	20	0.05	0.95	0.0811594	0.918841	-0.0339117
45888	Methoprene	Cx. pipiens	23H	0.01	22	0	22	0	1	0.0811594	0.918841	-0.0883281
45888	Methoprene	Cx. pipiens	23H	0.01	18	3	21	0.142857	0.857143	0.0811594	0.918841	0.0671474
45888	Methoprene	Cx. pipiens	23H	0.01	23	1	24	0.0416667	0.958333	0.0811594	0.918841	-0.0429811
45888	Control	Cx. pipiens	23H	Control	20	0	20	0	1	0.0811594	0.918841	-0.0883281
45888	Control	Cx. pipiens	23H	Control	16	4	20	0.2	0.8	0.0811594	0.918841	0.129338
45888	Control	Cx. pipiens	23H	Control	22	1	23	0.0434783	0.956522	0.0811594	0.918841	-0.0410095
45888	Methoprene	Cx. pipiens	23H	1	12	7	19	0.368421	0.631579	0.0811594	0.918841	0.312635
45888	Methoprene	Cx. pipiens	23H	100	0	22	22	1	0	0.0811594	0.918841	1
45888	Methoprene	Cx. pipiens	23H	1000	0	22	22	1	0	0.0811594	0.918841	1
45888	Methoprene	Cx. pipiens	23H	1000	0	20	20	1	0	0.0811594	0.918841	1
45888	Methoprene	Cx. pipiens	23H	100	0	21	21	1	0	0.0811594	0.918841	1
45888	Methoprene	Cx. pipiens	23H	1	20	3	23	0.130435	0.869565	0.0811594	0.918841	0.0536278
45888	Methoprene	Cx. pipiens	23H	10	3	19	22	0.863636	0.136364	0.0811594	0.918841	0.851592
45888	Methoprene	Cx. pipiens	23H	10	7	12	19	0.631579	0.368421	0.0811594	0.918841	0.599037
45888	Methoprene	Cx. pipiens	23H	100	0	19	19	1	0	0.0811594	0.918841	1
45888	Methoprene	Cx. pipiens	23H	1000	0	23	23	1	0	0.0811594	0.918841	1
45888	Methoprene	Cx. pipiens	23H	10	17	3	20	0.15	0.85	0.0811594	0.918841	0.0749211
45891	Control	Cx. pipiens	34H	Control	20	1	21	0.047619	0.952381	0.015873	0.984127	0.0322581
45891	Control	Cx. pipiens	34H	Control	20	0	20	0	1	0.015873	0.984127	-0.016129
45891	Control	Cx. pipiens	34H	Control	23	0	23	0	1	0.015873	0.984127	-0.016129
45891	Methoprene	Cx. pipiens	34H	0.05	20	1	21	0.047619	0.952381	0.015873	0.984127	0.0322581
45891	Methoprene	Cx. pipiens	34H	0.05	17	1	18	0.0555556	0.944444	0.015873	0.984127	0.0403226
45891	Methoprene	Cx. pipiens	34H	0.5	16	4	20	0.2	0.8	0.015873	0.984127	0.187097
45891	Methoprene	Cx. pipiens	34H	0.5	20	1	21	0.047619	0.952381	0.015873	0.984127	0.0322581
45891	Methoprene	Cx. pipiens	34H	0.05	18	1	19	0.0526316	0.947368	0.015873	0.984127	0.0373514
45891	Methoprene	Cx. pipiens	34H	0.5	15	3	18	0.166667	0.833333	0.015873	0.984127	0.153226
45891	Methoprene	Cx. pipiens	34H	5	8	10	18	0.555556	0.444444	0.015873	0.984127	0.548387
45891	Methoprene	Cx. pipiens	34H	5	11	9	20	0.45	0.55	0.015873	0.984127	0.441129
45891	Methoprene	Cx. pipiens	34H	5	13	7	20	0.35	0.65	0.015873	0.984127	0.339516
45891	Methoprene	Cx. pipiens	34H	50	9	9	18	0.5	0.5	0.015873	0.984127	0.491935
45891	Methoprene	Cx. pipiens	34H	50	9	10	19	0.526316	0.473684	0.015873	0.984127	0.518676
45891	Methoprene	Cx. pipiens	34H	50	5	16	21	0.761905	0.238095	0.015873	0.984127	0.758065
45891	Methoprene	Cx. pipiens	34H	500	2	14	16	0.875	0.125	0.015873	0.984127	0.872984
45891	Methoprene	Cx. pipiens	34H	500	1	20	21	0.952381	0.047619	0.015873	0.984127	0.951613
45891	Methoprene	Cx. pipiens	34H	500	0	22	22	1	0	0.015873	0.984127	1
45891	Methoprene	Cx. pipiens	23H	0.05	17	2	19	0.105263	0.894737	0.0555927	0.944407	0.0525943
45891	Methoprene	Cx. pipiens	23H	0.05	20	0	20	0	1	0.0555927	0.944407	-0.0588652
45891	Methoprene	Cx. pipiens	23H	5	4	18	22	0.818182	0.181818	0.0555927	0.944407	0.807479
45891	Methoprene	Cx. pipiens	23H	0.5	12	6	18	0.333333	0.666667	0.0555927	0.944407	0.29409
45891	Methoprene	Cx. pipiens	23H	0.5	17	2	19	0.105263	0.894737	0.0555927	0.944407	0.0525943
45891	Methoprene	Cx. pipiens	23H	0.05	18	3	21	0.142857	0.857143	0.0555927	0.944407	0.0924013
45891	Methoprene	Cx. pipiens	23H	0.5	18	2	20	0.1	0.9	0.0555927	0.944407	0.0470214
45891	Methoprene	Cx. pipiens	23H	5	15	5	20	0.25	0.75	0.0555927	0.944407	0.205851
45891	Methoprene	Cx. pipiens	23H	5	10	11	21	0.52381	0.47619	0.0555927	0.944407	0.495778
45891	Methoprene	Cx. pipiens	23H	0.075	20	2	22	0.0909091	0.909091	0.0555927	0.944407	0.0373953
45891	Methoprene	Cx. pipiens	23H	0.075	18	1	19	0.0526316	0.947368	0.0555927	0.944407	-0.00313542
45891	Methoprene	Cx. pipiens	23H	0.75	14	4	18	0.222222	0.777778	0.0555927	0.944407	0.176438
45891	Methoprene	Cx. pipiens	23H	7.5	11	9	20	0.45	0.55	0.0555927	0.944407	0.417624
45891	Methoprene	Cx. pipiens	23H	0.75	13	5	18	0.277778	0.722222	0.0555927	0.944407	0.235264
45891	Methoprene	Cx. pipiens	23H	0.075	17	1	18	0.0555556	0.944444	0.0555927	0.944407	-3.93221e-05
45891	Methoprene	Cx. pipiens	23H	0.75	12	8	20	0.4	0.6	0.0555927	0.944407	0.364681
45891	Methoprene	Cx. pipiens	23H	75	6	15	21	0.714286	0.285714	0.0555927	0.944407	0.697467
45891	Methoprene	Cx. pipiens	23H	75	6	12	18	0.666667	0.333333	0.0555927	0.944407	0.647045
45891	Methoprene	Cx. pipiens	23H	7.5	6	12	18	0.666667	0.333333	0.0555927	0.944407	0.647045
45891	Methoprene	Cx. pipiens	23H	7.5	10	11	21	0.52381	0.47619	0.0555927	0.944407	0.495778
45891	Methoprene	Cx. pipiens	23H	75	3	14	17	0.823529	0.176471	0.0555927	0.944407	0.813141
45891	Control	Cx. pipiens	23H	Control	21	1	22	0.0454545	0.954545	0.0555927	0.944407	-0.0107349
45891	Control	Cx. pipiens	23H	Control	15	1	16	0.0625	0.9375	0.0555927	0.944407	0.00731391
45891	Control	Cx. pipiens	23H	Control	16	1	17	0.0588235	0.941176	0.0555927	0.944407	0.00342102
45891	Control	Cx. pipiens	36H	Control	22	0	22	0	1	0.0484848	0.951515	-0.0509554
45891	Control	Cx. pipiens	36H	Control	21	1	22	0.0454545	0.954545	0.0484848	0.951515	-0.00318471
45891	Control	Cx. pipiens	36H	Control	18	2	20	0.1	0.9	0.0484848	0.951515	0.0541401
45891	Methoprene	Cx. pipiens	36H	0.05	19	0	19	0	1	0.0484848	0.951515	-0.0509554
45891	Methoprene	Cx. pipiens	36H	5	17	5	22	0.227273	0.772727	0.0484848	0.951515	0.187898
45891	Methoprene	Cx. pipiens	36H	0.05	22	0	22	0	1	0.0484848	0.951515	-0.0509554
45891	Methoprene	Cx. pipiens	36H	0.5	15	5	20	0.25	0.75	0.0484848	0.951515	0.211783
45891	Methoprene	Cx. pipiens	36H	50	3	17	20	0.85	0.15	0.0484848	0.951515	0.842357
45891	Methoprene	Cx. pipiens	36H	50	0	21	21	1	0	0.0484848	0.951515	1
45891	Methoprene	Cx. pipiens	36H	500	0	20	20	1	0	0.0484848	0.951515	1
45891	Methoprene	Cx. pipiens	36H	0.5	13	6	19	0.315789	0.684211	0.0484848	0.951515	0.280925
45891	Methoprene	Cx. pipiens	36H	500	0	22	22	1	0	0.0484848	0.951515	1
45891	Methoprene	Cx. pipiens	36H	0.5	18	2	20	0.1	0.9	0.0484848	0.951515	0.0541401
45891	Methoprene	Cx. pipiens	36H	5	13	6	19	0.315789	0.684211	0.0484848	0.951515	0.280925
45891	Methoprene	Cx. pipiens	36H	0.05	19	0	19	0	1	0.0484848	0.951515	-0.0509554
45891	Methoprene	Cx. pipiens	36H	500	0	21	21	1	0	0.0484848	0.951515	1
45891	Methoprene	Cx. pipiens	36H	5	4	16	20	0.8	0.2	0.0484848	0.951515	0.789809
45891	Methoprene	Cx. pipiens	36H	50	5	15	20	0.75	0.25	0.0484848	0.951515	0.737261
45894	Methoprene	Cx. pipiens	B06	0.75	18	4	22	0.181818	0.818182	0.0175439	0.982456	0.167208
45894	Methoprene	Cx. pipiens	B06	0.75	22	2	24	0.0833333	0.916667	0.0175439	0.982456	0.0669643
45894	Methoprene	Cx. pipiens	B06	0.75	19	3	22	0.136364	0.863636	0.0175439	0.982456	0.120942
45894	Control	Cx. pipiens	B06	Control	18	1	19	0.0526316	0.947368	0.0175439	0.982456	0.0357143
45894	Control	Cx. pipiens	B06	Control	22	0	22	0	1	0.0175439	0.982456	-0.0178571
45894	Control	Cx. pipiens	B06	Control	23	0	23	0	1	0.0175439	0.982456	-0.0178571
45894	Methoprene	Cx. pipiens	B06	75	5	15	20	0.75	0.25	0.0175439	0.982456	0.745536
45894	Methoprene	Cx. pipiens	B06	75	3	20	23	0.869565	0.130435	0.0175439	0.982456	0.867236
45894	Methoprene	Cx. pipiens	B06	7.5	14	7	21	0.333333	0.666667	0.0175439	0.982456	0.321429
45894	Methoprene	Cx. pipiens	B06	7.5	10	10	20	0.5	0.5	0.0175439	0.982456	0.491071
45894	Methoprene	Cx. pipiens	B06	75	0	20	20	1	0	0.0175439	0.982456	1
45894	Methoprene	Cx. pipiens	B06	7.5	5	16	21	0.761905	0.238095	0.0175439	0.982456	0.757653
45894	Methoprene	Cx. pipiens	B06	750	0	20	20	1	0	0.0175439	0.982456	1
45894	Methoprene	Cx. pipiens	B06	750	1	22	23	0.956522	0.0434783	0.0175439	0.982456	0.955745
45894	Methoprene	Cx. pipiens	B06	750	0	23	23	1	0	0.0175439	0.982456	1
45894	Methoprene	Cx. pipiens	B06	5	10	9	19	0.473684	0.526316	0.0166667	0.983333	0.464764
45894	Methoprene	Cx. pipiens	B06	0.05	22	0	22	0	1	0.0166667	0.983333	-0.0169492
45894	Methoprene	Cx. pipiens	B06	0.5	22	0	22	0	1	0.0166667	0.983333	-0.0169492
45894	Methoprene	Cx. pipiens	B06	0.05	20	0	20	0	1	0.0166667	0.983333	-0.0169492
45894	Methoprene	Cx. pipiens	B06	0.05	21	0	21	0	1	0.0166667	0.983333	-0.0169492
45894	Methoprene	Cx. pipiens	B06	5	3	16	19	0.842105	0.157895	0.0166667	0.983333	0.839429
45894	Methoprene	Cx. pipiens	B06	0.5	20	0	20	0	1	0.0166667	0.983333	-0.0169492
45894	Methoprene	Cx. pipiens	B06	5	15	5	20	0.25	0.75	0.0166667	0.983333	0.237288
45894	Methoprene	Cx. pipiens	B06	0.5	20	1	21	0.047619	0.952381	0.0166667	0.983333	0.031477
45894	Methoprene	Cx. pipiens	B06	50	3	16	19	0.842105	0.157895	0.0166667	0.983333	0.839429
45894	Methoprene	Cx. pipiens	B06	50	0	21	21	1	0	0.0166667	0.983333	1
45894	Methoprene	Cx. pipiens	B06	500	0	23	23	1	0	0.0166667	0.983333	1
45894	Methoprene	Cx. pipiens	B06	500	0	22	22	1	0	0.0166667	0.983333	1
45894	Methoprene	Cx. pipiens	B06	500	2	20	22	0.909091	0.0909091	0.0166667	0.983333	0.90755
45894	Methoprene	Cx. pipiens	B06	50	8	16	24	0.666667	0.333333	0.0166667	0.983333	0.661017
45894	Control	Cx. pipiens	B06	Control	22	0	22	0	1	0.0166667	0.983333	-0.0169492
45894	Control	Cx. pipiens	B06	Control	21	0	21	0	1	0.0166667	0.983333	-0.0169492
45894	Control	Cx. pipiens	B06	Control	19	1	20	0.05	0.95	0.0166667	0.983333	0.0338983
45897	Methoprene	Cx. pipiens	D02	7.5	11	9	20	0.45	0.55	0	1	0.45
45897	Methoprene	Cx. pipiens	D02	0.75	16	4	20	0.2	0.8	0	1	0.2
45897	Methoprene	Cx. pipiens	D02	0.01	23	0	23	0	1	0	1	0
45897	Methoprene	Cx. pipiens	D02	1	22	0	22	0	1	0	1	0
45897	Control	Cx. pipiens	D02	Control	22	0	22	0	1	0	1	0
45897	Methoprene	Cx. pipiens	D02	0.1	23	0	23	0	1	0	1	0
45897	Methoprene	Cx. pipiens	D02	10	15	8	23	0.347826	0.652174	0	1	0.347826
45897	Methoprene	Cx. pipiens	D02	100	3	19	22	0.863636	0.136364	0	1	0.863636
45897	Methoprene	Cx. pipiens	D02	1000	0	20	20	1	0	0	1	1
45903	Methoprene	Cx. pipiens	D02	75	2	20	22	0.909091	0.0909091	0.0892857	0.910714	0.900178
45903	Methoprene	Cx. pipiens	D02	75	1	19	20	0.95	0.05	0.0892857	0.910714	0.945098
45903	Methoprene	Cx. pipiens	D02	0.075	16	3	19	0.157895	0.842105	0.0892857	0.910714	0.0753354
45903	Methoprene	Cx. pipiens	D02	0.075	23	0	23	0	1	0.0892857	0.910714	-0.0980392
45903	Methoprene	Cx. pipiens	D02	750	0	22	22	1	0	0.0892857	0.910714	1
45903	Methoprene	Cx. pipiens	D02	7.5	9	12	21	0.571429	0.428571	0.0892857	0.910714	0.529412
45903	Methoprene	Cx. pipiens	D02	0.75	16	5	21	0.238095	0.761905	0.0892857	0.910714	0.163399
45903	Methoprene	Cx. pipiens	D02	750	0	21	21	1	0	0.0892857	0.910714	1
45903	Methoprene	Cx. pipiens	D02	7.5	5	14	19	0.736842	0.263158	0.0892857	0.910714	0.711042
45903	Methoprene	Cx. pipiens	D02	0.75	14	4	18	0.222222	0.777778	0.0892857	0.910714	0.145969
45903	Control	Cx. pipiens	D02	Control	19	2	21	0.0952381	0.904762	0.0892857	0.910714	0.00653595
45903	Control	Cx. pipiens	D02	Control	22	2	24	0.0833333	0.916667	0.0892857	0.910714	-0.00653595
45904	Methoprene	Cx. pipiens	D02	0.75	15	4	19	0.210526	0.789474	0.0671937	0.932806	0.153657
45904	Methoprene	Cx. pipiens	D02	5	14	7	21	0.333333	0.666667	0.0671937	0.932806	0.285311
45904	Methoprene	Cx. pipiens	D02	0.5	24	0	24	0	1	0.0671937	0.932806	-0.0720339
45904	Methoprene	Cx. pipiens	D02	500	3	17	20	0.85	0.15	0.0671937	0.932806	0.839195
45904	Methoprene	Cx. pipiens	D02	50	5	15	20	0.75	0.25	0.0671937	0.932806	0.731992
45904	Methoprene	Cx. pipiens	D02	750	0	21	21	1	0	0.0671937	0.932806	1
45904	Methoprene	Cx. pipiens	D02	7.5	15	5	20	0.25	0.75	0.0671937	0.932806	0.195975
45904	Methoprene	Cx. pipiens	D02	75	5	15	20	0.75	0.25	0.0671937	0.932806	0.731992
45904	Methoprene	Cx. pipiens	D02	0.075	16	4	20	0.2	0.8	0.0671937	0.932806	0.142373
45904	Control	Cx. pipiens	D02	Control	22	1	23	0.0434783	0.956522	0.0671937	0.932806	-0.0254237
45904	Control	Cx. pipiens	D02	Control	20	2	22	0.0909091	0.909091	0.0671937	0.932806	0.0254237
45904	Methoprene	Cx. pipiens	D02	0.1	18	1	19	0.0526316	0.947368	0.05	0.95	0.00277008
45904	Methoprene	Cx. pipiens	D02	0.01	20	0	20	0	1	0.05	0.95	-0.0526316
45904	Methoprene	Cx. pipiens	D02	0.1	22	0	22	0	1	0.05	0.95	-0.0526316
45904	Methoprene	Cx. pipiens	D02	1	16	4	20	0.2	0.8	0.05	0.95	0.157895
45904	Methoprene	Cx. pipiens	D02	0.01	21	0	21	0	1	0.05	0.95	-0.0526316
45904	Methoprene	Cx. pipiens	D02	1	19	3	22	0.136364	0.863636	0.05	0.95	0.0909091
45904	Methoprene	Cx. pipiens	D02	100	1	17	18	0.944444	0.0555556	0.05	0.95	0.94152
45904	Methoprene	Cx. pipiens	D02	10	8	11	19	0.578947	0.421053	0.05	0.95	0.556787
45904	Methoprene	Cx. pipiens	D02	100	1	20	21	0.952381	0.047619	0.05	0.95	0.949875
45904	Methoprene	Cx. pipiens	D02	10	6	16	22	0.727273	0.272727	0.05	0.95	0.712919
45904	Methoprene	Cx. pipiens	D02	1000	0	20	20	1	0	0.05	0.95	1
45904	Methoprene	Cx. pipiens	D02	1000	0	21	21	1	0	0.05	0.95	1
45904	Control	Cx. pipiens	D02	Control	18	2	20	0.1	0.9	0.05	0.95	0.0526316
45904	Control	Cx. pipiens	D02	Control	15	0	15	0	1	0.05	0.95	-0.0526316
45909	Control	Cx. pipiens	28E	Control	20	0	20	0	1	0.031746	0.968254	-0.0327869
45909	Control	Cx. pipiens	28E	Control	20	0	20	0	1	0.031746	0.968254	-0.0327869
45909	Control	Cx. pipiens	28E	Control	19	2	21	0.0952381	0.904762	0.031746	0.968254	0.0655738
45909	Methoprene	Cx. pipiens	28E	0.1	18	2	20	0.1	0.9	0.031746	0.968254	0.0704918
45909	Methoprene	Cx. pipiens	28E	10	3	16	19	0.842105	0.157895	0.031746	0.968254	0.836928
45909	Methoprene	Cx. pipiens	28E	1	12	10	22	0.454545	0.545455	0.031746	0.968254	0.436662
45909	Methoprene	Cx. pipiens	28E	1	16	3	19	0.157895	0.842105	0.031746	0.968254	0.130285
45909	Methoprene	Cx. pipiens	28E	1	17	4	21	0.190476	0.809524	0.031746	0.968254	0.163934
45909	Methoprene	Cx. pipiens	28E	10	4	15	19	0.789474	0.210526	0.031746	0.968254	0.782571
45909	Methoprene	Cx. pipiens	28E	10	15	5	20	0.25	0.75	0.031746	0.968254	0.22541
45909	Methoprene	Cx. pipiens	28E	100	0	20	20	1	0	0.031746	0.968254	1
45909	Methoprene	Cx. pipiens	28E	100	1	18	19	0.947368	0.0526316	0.031746	0.968254	0.945643
45909	Methoprene	Cx. pipiens	28E	1000	0	20	20	1	0	0.031746	0.968254	1
45909	Methoprene	Cx. pipiens	28E	1000	0	21	21	1	0	0.031746	0.968254	1
45909	Methoprene	Cx. pipiens	28E	1000	0	19	19	1	0	0.031746	0.968254	1
45909	Methoprene	Cx. pipiens	28E	100	3	16	19	0.842105	0.157895	0.031746	0.968254	0.836928
45909	Methoprene	Cx. pipiens	28E	0.1	22	0	22	0	1	0.031746	0.968254	-0.0327869
45909	Methoprene	Cx. pipiens	28E	0.1	19	1	20	0.05	0.95	0.031746	0.968254	0.0188525
45909	Methoprene	Cx. pipiens	28E	0.75	15	5	20	0.25	0.75	0.0227743	0.977226	0.232521
45909	Methoprene	Cx. pipiens	28E	0.75	19	2	21	0.0952381	0.904762	0.0227743	0.977226	0.0741525
45909	Methoprene	Cx. pipiens	28E	7.5	14	7	21	0.333333	0.666667	0.0227743	0.977226	0.317797
45909	Methoprene	Cx. pipiens	28E	7.5	8	11	19	0.578947	0.421053	0.0227743	0.977226	0.569135
45909	Methoprene	Cx. pipiens	28E	7.5	14	6	20	0.3	0.7	0.0227743	0.977226	0.283686
45909	Methoprene	Cx. pipiens	28E	0.75	12	7	19	0.368421	0.631579	0.0227743	0.977226	0.353702
45909	Control	Cx. pipiens	28E	Control	20	1	21	0.047619	0.952381	0.0227743	0.977226	0.0254237
45909	Control	Cx. pipiens	28E	Control	22	1	23	0.0434783	0.956522	0.0227743	0.977226	0.0211864
45909	Control	Cx. pipiens	28E	Control	22	0	22	0	1	0.0227743	0.977226	-0.0233051
45909	Control	Cx. pipiens	28E	Control	19	0	19	0	1	0.0227743	0.977226	-0.0233051
45909	Methoprene	Cx. pipiens	28E	0.5	22	0	22	0	1	0.0227743	0.977226	-0.0233051
45909	Methoprene	Cx. pipiens	28E	500	0	21	21	1	0	0.0227743	0.977226	1
45909	Methoprene	Cx. pipiens	28E	5	15	8	23	0.347826	0.652174	0.0227743	0.977226	0.332627
45909	Methoprene	Cx. pipiens	28E	500	0	23	23	1	0	0.0227743	0.977226	1
45909	Methoprene	Cx. pipiens	28E	0.5	16	6	22	0.272727	0.727273	0.0227743	0.977226	0.255778
45909	Methoprene	Cx. pipiens	28E	5	0	21	21	1	0	0.0227743	0.977226	1
45909	Methoprene	Cx. pipiens	28E	5	8	11	19	0.578947	0.421053	0.0227743	0.977226	0.569135
45909	Methoprene	Cx. pipiens	28E	0.5	18	3	21	0.142857	0.857143	0.0227743	0.977226	0.122881
45909	Methoprene	Cx. pipiens	28E	50	1	20	21	0.952381	0.047619	0.0227743	0.977226	0.951271
45909	Methoprene	Cx. pipiens	28E	50	4	14	18	0.777778	0.222222	0.0227743	0.977226	0.772599
45909	Methoprene	Cx. pipiens	28E	50	6	16	22	0.727273	0.272727	0.0227743	0.977226	0.720917
45909	Methoprene	Cx. pipiens	28E	500	0	25	25	1	0	0.0227743	0.977226	1
45904	Methoprene	Cx. pipiens	D02	5	10	15	25	0.6	0.4	0.0208333	0.979167	0.591489
45904	Methoprene	Cx. pipiens	D02	5	13	7	20	0.35	0.65	0.0208333	0.979167	0.33617
45904	Methoprene	Cx. pipiens	D02	50	0	20	20	1	0	0.0208333	0.979167	1
45904	Methoprene	Cx. pipiens	D02	50	1	17	18	0.944444	0.0555556	0.0208333	0.979167	0.943262
45904	Methoprene	Cx. pipiens	D02	0.5	20	0	20	0	1	0.0208333	0.979167	-0.0212766
45904	Methoprene	Cx. pipiens	D02	0.5	18	3	21	0.142857	0.857143	0.0208333	0.979167	0.12462
45904	Methoprene	Cx. pipiens	D02	500	0	21	21	1	0	0.0208333	0.979167	1
45904	Methoprene	Cx. pipiens	D02	500	1	24	25	0.96	0.04	0.0208333	0.979167	0.959149
45904	Control	Cx. pipiens	D02	Control	23	1	24	0.0416667	0.958333	0.0208333	0.979167	0.0212766
45904	Control	Cx. pipiens	D02	Control	22	0	22	0	1	0.0208333	0.979167	-0.0212766
45915	Methoprene	Cx. pipiens	A01	100	3	17	20	0.85	0.15	0.0568116	0.943188	0.840965
45915	Methoprene	Cx. pipiens	A01	10	8	14	22	0.636364	0.363636	0.0568116	0.943188	0.614461
45915	Methoprene	Cx. pipiens	A01	0.1	19	1	20	0.05	0.95	0.0568116	0.943188	-0.00722188
45915	Methoprene	Cx. pipiens	A01	1000	0	22	22	1	0	0.0568116	0.0568116	1
45915	Methoprene	Cx. pipiens	A01	1	4	15	19	0.789474	0.210526	0.0568116	0.0568116	-2.70569
45915	Methoprene	Cx. pipiens	A01	100	7	13	20	0.65	0.35	0.0568116	0.0568116	-5.16071
45915	Methoprene	Cx. pipiens	A01	10	5	12	17	0.705882	0.294118	0.0568116	0.0568116	-4.17707
45915	Methoprene	Cx. pipiens	A01	10	14	7	21	0.333333	0.666667	0.0568116	0.0568116	-10.7347
45915	Methoprene	Cx. pipiens	A01	100	11	10	21	0.47619	0.52381	0.0568116	0.0568116	-8.22012
45915	Methoprene	Cx. pipiens	A01	1	11	9	20	0.45	0.55	0.0568116	0.0568116	-8.68112
45915	Methoprene	Cx. pipiens	A01	0.1	17	2	19	0.105263	0.894737	0.0568116	0.0568116	-14.7492
45915	Methoprene	Cx. pipiens	A01	1	12	7	19	0.368421	0.631579	0.0568116	0.0568116	-10.1171
45915	Methoprene	Cx. pipiens	A01	1	20	1	21	0.047619	0.952381	0.0568116	0.0568116	-15.7638
45915	Methoprene	Cx. pipiens	A01	0.1	18	1	19	0.0526316	0.947368	0.0568116	0.0568116	-15.6756
45915	Methoprene	Cx. pipiens	A01	10	12	9	21	0.428571	0.571429	0.0568116	0.0568116	-9.05831
45915	Methoprene	Cx. pipiens	A01	1000	0	19	19	1	0	0.0568116	0.0568116	1
45915	Methoprene	Cx. pipiens	A01	1	22	1	23	0.0434783	0.956522	0.0568116	0.0568116	-15.8367
45915	Methoprene	Cx. pipiens	A01	1000	0	24	24	1	0	0.0568116	0.0568116	1
45915	Control	Cx. pipiens	A01	Control	22	1	23	0.0434783	0.956522	0.0568116	0.0568116	-15.8367
45915	Control	Cx. pipiens	A01	Control	21	2	23	0.0869565	0.913043	0.0568116	0.0568116	-15.0714
45915	Control	Cx. pipiens	A01	Control	24	1	25	0.04	0.96	0.0568116	0.0568116	-15.898
45915	Methoprene	Cx. pipiens	A01	0.75	12	7	19	0.368421	0.631579	0.0652174	0.934783	0.324357
45915	Methoprene	Cx. pipiens	A01	750	0	23	23	1	0	0.0652174	0.934783	1
45915	Methoprene	Cx. pipiens	A01	75	4	16	20	0.8	0.2	0.0652174	0.934783	0.786047
45915	Methoprene	Cx. pipiens	A01	7.5	17	6	23	0.26087	0.73913	0.0652174	0.934783	0.209302
45917	Methoprene	Cx. pipiens	A01	7.5	2	19	21	0.904762	0.0952381	0.128716	0.871284	0.890692
45917	Methoprene	Cx. pipiens	A01	0.75	6	12	18	0.666667	0.333333	0.128716	0.871284	0.617423
45917	Methoprene	Cx. pipiens	A01	750	0	21	21	1	0	0.128716	0.871284	1
45917	Methoprene	Cx. pipiens	A01	75	0	20	20	1	0	0.128716	0.871284	1
45917	Methoprene	Cx. pipiens	A01	0.75	17	3	20	0.15	0.85	0.128716	0.871284	0.0244286
45917	Methoprene	Cx. pipiens	A01	75	5	13	18	0.722222	0.277778	0.128716	0.871284	0.681186
45917	Methoprene	Cx. pipiens	A01	7.5	14	6	20	0.3	0.7	0.128716	0.871284	0.196588
45917	Methoprene	Cx. pipiens	A01	750	2	17	19	0.894737	0.105263	0.128716	0.871284	0.879186
45917	Control	Cx. pipiens	A01	Control	16	4	20	0.2	0.8	0.128716	0.871284	0.0818152
45917	Control	Cx. pipiens	A01	Control	20	2	22	0.0909091	0.909091	0.128716	0.871284	-0.0433919
45917	Control	Cx. pipiens	A01	Control	19	2	21	0.0952381	0.904762	0.128716	0.871284	-0.0384233
45917	Control	Cx. pipiens	A01	Control	23	0	23	0	1	0.0658824	0.934118	-0.070529
45917	Control	Cx. pipiens	A01	Control	23	2	25	0.08	0.92	0.0658824	0.934118	0.0151134
45917	Control	Cx. pipiens	A01	Control	15	2	17	0.117647	0.882353	0.0658824	0.934118	0.0554156
45917	Methoprene	Cx. pipiens	A01	50	9	14	23	0.608696	0.391304	0.0658824	0.934118	0.581097
45917	Methoprene	Cx. pipiens	A01	5	17	4	21	0.190476	0.809524	0.0658824	0.934118	0.133381
45917	Methoprene	Cx. pipiens	A01	500	1	19	20	0.95	0.05	0.0658824	0.934118	0.946474
45917	Methoprene	Cx. pipiens	A01	500	2	20	22	0.909091	0.0909091	0.0658824	0.934118	0.902679
45917	Methoprene	Cx. pipiens	A01	5	14	7	21	0.333333	0.666667	0.0658824	0.934118	0.286314
45917	Methoprene	Cx. pipiens	A01	50	10	15	25	0.6	0.4	0.0658824	0.934118	0.571788
45917	Methoprene	Cx. pipiens	A01	0.5	22	0	22	0	1	0.0658824	0.934118	-0.070529
45917	Methoprene	Cx. pipiens	A01	5	14	7	21	0.333333	0.666667	0.0658824	0.934118	0.286314
45917	Methoprene	Cx. pipiens	A01	0.5	25	0	25	0	1	0.0658824	0.934118	-0.070529
45917	Methoprene	Cx. pipiens	A01	50	4	20	24	0.833333	0.166667	0.0658824	0.934118	0.821579
45917	Methoprene	Cx. pipiens	A01	500	1	22	23	0.956522	0.0434783	0.0658824	0.934118	0.953455
45917	Methoprene	Cx. pipiens	A01	0.5	18	4	22	0.181818	0.818182	0.0658824	0.934118	0.124113
45916	Control	Cx. pipiens	27W	Control	20	2	22	0.0909091	0.909091	0.0945887	0.905411	-0.00406407
45916	Control	Cx. pipiens	27W	Control	18	3	21	0.142857	0.857143	0.0945887	0.905411	0.053311
45916	Control	Cx. pipiens	27W	Control	19	1	20	0.05	0.95	0.0945887	0.905411	-0.049247
45916	Methoprene	Cx. pipiens	27W	10	6	13	19	0.684211	0.315789	0.0945887	0.905411	0.65122
45916	Methoprene	Cx. pipiens	27W	1	16	5	21	0.238095	0.761905	0.0945887	0.905411	0.158499
45916	Methoprene	Cx. pipiens	27W	0.1	19	1	20	0.05	0.95	0.0945887	0.905411	-0.049247
45916	Methoprene	Cx. pipiens	27W	1000	0	21	21	1	0	0.0945887	0.905411	1
45916	Methoprene	Cx. pipiens	27W	100	1	20	21	0.952381	0.047619	0.0945887	0.905411	0.947406
45916	Methoprene	Cx. pipiens	27W	1	21	2	23	0.0869565	0.913043	0.0945887	0.905411	-0.00842956
45916	Methoprene	Cx. pipiens	27W	1	17	3	20	0.15	0.85	0.0945887	0.905411	0.0612001
45916	Methoprene	Cx. pipiens	27W	0.1	21	1	22	0.0454545	0.954545	0.0945887	0.905411	-0.0542673
45916	Methoprene	Cx. pipiens	27W	0.1	25	0	25	0	1	0.0945887	0.905411	-0.10447
45916	Methoprene	Cx. pipiens	27W	1000	0	23	23	1	0	0.0945887	0.905411	1
45916	Methoprene	Cx. pipiens	27W	1000	0	25	25	1	0	0.0945887	0.905411	1
45916	Methoprene	Cx. pipiens	27W	10	17	5	22	0.227273	0.772727	0.0945887	0.905411	0.146546
45916	Methoprene	Cx. pipiens	27W	10	10	9	19	0.473684	0.526316	0.0945887	0.905411	0.4187
45916	Methoprene	Cx. pipiens	27W	100	5	17	22	0.772727	0.227273	0.0945887	0.905411	0.748984
45916	Methoprene	Cx. pipiens	27W	100	6	16	22	0.727273	0.272727	0.0945887	0.905411	0.698781
45918	Methoprene	Cx. pipiens	27W	7.5	14	6	20	0.3	0.7	0.0133333	0.986667	0.290541
45918	Methoprene	Cx. pipiens	27W	7.5	15	7	22	0.318182	0.681818	0.0133333	0.986667	0.308968
45918	Methoprene	Cx. pipiens	27W	7.5	17	4	21	0.190476	0.809524	0.0133333	0.986667	0.179537
45918	Methoprene	Cx. pipiens	27W	75	8	13	21	0.619048	0.380952	0.0133333	0.986667	0.6139
45918	Methoprene	Cx. pipiens	27W	75	6	16	22	0.727273	0.272727	0.0133333	0.986667	0.723587
45918	Methoprene	Cx. pipiens	27W	75	8	13	21	0.619048	0.380952	0.0133333	0.986667	0.6139
45918	Methoprene	Cx. pipiens	27W	750	2	20	22	0.909091	0.0909091	0.0133333	0.986667	0.907862
45918	Methoprene	Cx. pipiens	27W	750	1	21	22	0.954545	0.0454545	0.0133333	0.986667	0.953931
45918	Methoprene	Cx. pipiens	27W	0.75	18	2	20	0.1	0.9	0.0133333	0.986667	0.0878378
45918	Methoprene	Cx. pipiens	27W	0.75	20	1	21	0.047619	0.952381	0.0133333	0.986667	0.034749
45918	Methoprene	Cx. pipiens	27W	0.75	19	0	19	0	1	0.0133333	0.986667	-0.0135135
45918	Methoprene	Cx. pipiens	27W	750	3	18	21	0.857143	0.142857	0.0133333	0.986667	0.855212
45918	Control	Cx. pipiens	27W	Control	21	0	21	0	1	0.0133333	0.986667	-0.0135135
45918	Control	Cx. pipiens	27W	Control	22	0	22	0	1	0.0133333	0.986667	-0.0135135
45918	Control	Cx. pipiens	27W	Control	24	1	25	0.04	0.96	0.0133333	0.986667	0.027027
45918	Methoprene	Cx. pipiens	27W	0.5	19	3	22	0.136364	0.863636	0.0277778	0.972222	0.111688
45918	Methoprene	Cx. pipiens	27W	0.5	16	4	20	0.2	0.8	0.0277778	0.972222	0.177143
45918	Methoprene	Cx. pipiens	27W	0.5	20	3	23	0.130435	0.869565	0.0277778	0.972222	0.10559
45918	Methoprene	Cx. pipiens	27W	5	17	2	19	0.105263	0.894737	0.0277778	0.972222	0.0796992
45918	Methoprene	Cx. pipiens	27W	5	8	11	19	0.578947	0.421053	0.0277778	0.972222	0.566917
45918	Methoprene	Cx. pipiens	27W	5	13	6	19	0.315789	0.684211	0.0277778	0.972222	0.296241
45918	Methoprene	Cx. pipiens	27W	50	10	12	22	0.545455	0.454545	0.0277778	0.972222	0.532468
45918	Methoprene	Cx. pipiens	27W	50	10	11	21	0.52381	0.47619	0.0277778	0.972222	0.510204
45918	Methoprene	Cx. pipiens	27W	500	3	18	21	0.857143	0.142857	0.0277778	0.972222	0.853061
45918	Methoprene	Cx. pipiens	27W	500	9	14	23	0.608696	0.391304	0.0277778	0.972222	0.597516
45918	Methoprene	Cx. pipiens	27W	500	3	17	20	0.85	0.15	0.0277778	0.972222	0.845714
45918	Methoprene	Cx. pipiens	27W	50	10	9	19	0.473684	0.526316	0.0277778	0.972222	0.458647
45918	Control	Cx. pipiens	27W	Control	24	0	24	0	1	0.0277778	0.972222	-0.0285714
45918	Control	Cx. pipiens	27W	Control	22	2	24	0.0833333	0.916667	0.0277778	0.972222	0.0571429
45918	Control	Cx. pipiens	27W	Control	24	0	24	0	1	0.0277778	0.972222	-0.0285714
45928	Methoprene	Cx. pipiens	C11	0.75	17	4	21	0.190476	0.809524	0.102474	0.897526	0.0980494
45928	Methoprene	Cx. pipiens	C11	0.75	22	1	23	0.0434783	0.956522	0.102474	0.897526	-0.0657319
45928	Methoprene	Cx. pipiens	C11	0.75	19	3	22	0.136364	0.863636	0.102474	0.897526	0.0377586
45928	Methoprene	Cx. pipiens	C11	7.5	9	9	18	0.5	0.5	0.102474	0.897526	0.442913
45928	Methoprene	Cx. pipiens	C11	75	4	14	18	0.777778	0.222222	0.102474	0.897526	0.752406
45928	Methoprene	Cx. pipiens	C11	750	3	13	16	0.8125	0.1875	0.102474	0.897526	0.791092
45928	Methoprene	Cx. pipiens	C11	7.5	14	9	23	0.391304	0.608696	0.102474	0.897526	0.321807
45928	Methoprene	Cx. pipiens	C11	7.5	16	3	19	0.157895	0.842105	0.102474	0.897526	0.061748
45928	Methoprene	Cx. pipiens	C11	75	8	16	24	0.666667	0.333333	0.102474	0.897526	0.628609
45928	Methoprene	Cx. pipiens	C11	750	2	20	22	0.909091	0.0909091	0.102474	0.897526	0.898711
45928	Methoprene	Cx. pipiens	C11	750	4	16	20	0.8	0.2	0.102474	0.897526	0.777165
45928	Methoprene	Cx. pipiens	C11	75	16	5	21	0.238095	0.761905	0.102474	0.897526	0.151105
45928	Control	Cx. pipiens	C11	Control	20	1	21	0.047619	0.952381	0.102474	0.897526	-0.0611183
45928	Control	Cx. pipiens	C11	Control	14	3	17	0.176471	0.823529	0.102474	0.897526	0.0824447
45928	Control	Cx. pipiens	C11	Control	22	2	24	0.0833333	0.916667	0.102474	0.897526	-0.0213264
45928	Methoprene	Cx. pipiens	C11	50	9	11	20	0.55	0.45	0.102474	0.897526	0.498622
45928	Methoprene	Cx. pipiens	C11	50	9	13	22	0.590909	0.409091	0.144643	0.855357	0.521731
45928	Methoprene	Cx. pipiens	C11	5	8	11	19	0.578947	0.421053	0.144643	0.855357	0.507746
45928	Methoprene	Cx. pipiens	C11	5	16	3	19	0.157895	0.842105	0.144643	0.855357	0.0154928
45928	Methoprene	Cx. pipiens	C11	500	2	20	22	0.909091	0.0909091	0.144643	0.855357	0.893718
45928	Methoprene	Cx. pipiens	C11	0.5	14	8	22	0.363636	0.636364	0.144643	0.855357	0.256026
45928	Methoprene	Cx. pipiens	C11	500	5	14	19	0.736842	0.263158	0.144643	0.855357	0.692342
45928	Methoprene	Cx. pipiens	C11	0.5	15	4	19	0.210526	0.789474	0.144643	0.855357	0.0770245
45928	Methoprene	Cx. pipiens	C11	0.5	18	3	21	0.142857	0.857143	0.144643	0.855357	-0.00208768
45928	Methoprene	Cx. pipiens	C11	5	12	10	22	0.454545	0.545455	0.144643	0.855357	0.362308
45928	Methoprene	Cx. pipiens	C11	50	8	13	21	0.619048	0.380952	0.144643	0.855357	0.554628
45928	Methoprene	Cx. pipiens	C11	500	3	20	23	0.869565	0.130435	0.144643	0.855357	0.847508
45928	Control	Cx. pipiens	C11	Control	17	3	20	0.15	0.85	0.144643	0.855357	0.00626305
45928	Control	Cx. pipiens	C11	Control	18	3	21	0.142857	0.857143	0.144643	0.855357	-0.00208768
45928	Control	Cx. pipiens	C11	Control	17	4	21	0.190476	0.809524	0.144643	0.855357	0.0535839
45928	Control	Cx. pipiens	C11	Control	19	2	21	0.0952381	0.904762	0.144643	0.855357	-0.0577592
45928	Methoprene	Cx. pipiens	C13	0.75	17	4	21	0.190476	0.809524	0.0144928	0.985507	0.178571
45928	Methoprene	Cx. pipiens	C13	7.5	17	3	20	0.15	0.85	0.0144928	0.985507	0.1375
45928	Methoprene	Cx. pipiens	C13	75	7	16	23	0.695652	0.304348	0.0144928	0.985507	0.691176
45928	Methoprene	Cx. pipiens	C13	0.1	20	0	20	0	1	0.0144928	0.985507	-0.0147059
45928	Methoprene	Cx. pipiens	C13	0.1	21	1	22	0.0454545	0.954545	0.0144928	0.985507	0.0314171
45928	Methoprene	Cx. pipiens	C13	1	19	3	22	0.136364	0.863636	0.0144928	0.985507	0.123663
45928	Methoprene	Cx. pipiens	C13	10	15	4	19	0.210526	0.789474	0.0144928	0.985507	0.198916
45928	Methoprene	Cx. pipiens	C13	100	3	17	20	0.85	0.15	0.0144928	0.985507	0.847794
45928	Methoprene	Cx. pipiens	C13	10	18	4	22	0.181818	0.818182	0.0144928	0.985507	0.169786
45928	Methoprene	Cx. pipiens	C13	100	5	16	21	0.761905	0.238095	0.0144928	0.985507	0.758403
45928	Methoprene	Cx. pipiens	C13	1000	1	22	23	0.956522	0.0434783	0.0144928	0.985507	0.955882
45928	Methoprene	Cx. pipiens	C13	1	19	2	21	0.0952381	0.904762	0.0144928	0.985507	0.0819328
45928	Methoprene	Cx. pipiens	C13	1000	2	19	21	0.904762	0.0952381	0.0144928	0.985507	0.903361
45928	Control	Cx. pipiens	C13	Control	20	0	20	0	1	0.0144928	0.985507	-0.0147059
45928	Control	Cx. pipiens	C13	Control	19	0	19	0	1	0.0144928	0.985507	-0.0147059
45928	Control	Cx. pipiens	C13	Control	22	1	23	0.0434783	0.956522	0.0144928	0.985507	0.0294118
45928	Methoprene	Cx. pipiens	C13	750	3	16	19	0.842105	0.157895	0.0695815	0.930419	0.830297
45928	Methoprene	Cx. pipiens	C13	750	2	18	20	0.9	0.1	0.0695815	0.930419	0.892521
45928	Methoprene	Cx. pipiens	C13	75	10	8	18	0.444444	0.555556	0.0695815	0.930419	0.402897
45928	Methoprene	Cx. pipiens	C13	75	15	6	21	0.285714	0.714286	0.0695815	0.930419	0.232296
45928	Methoprene	Cx. pipiens	C13	0.75	21	0	21	0	1	0.0695815	0.930419	-0.0747851
45928	Methoprene	Cx. pipiens	C13	7.5	10	9	19	0.473684	0.526316	0.0695815	0.930419	0.434324
45928	Methoprene	Cx. pipiens	C13	7.5	21	1	22	0.0454545	0.954545	0.0695815	0.930419	-0.0259312
45928	Methoprene	Cx. pipiens	C13	0.75	20	2	22	0.0909091	0.909091	0.0695815	0.930419	0.0229226
45928	Methoprene	Cx. pipiens	C13	1000	1	23	24	0.958333	0.0416667	0.0695815	0.930419	0.955217
45928	Methoprene	Cx. pipiens	C13	100	4	17	21	0.809524	0.190476	0.0695815	0.930419	0.795279
45928	Methoprene	Cx. pipiens	C13	10	19	3	22	0.136364	0.863636	0.0695815	0.930419	0.0717765
45928	Methoprene	Cx. pipiens	C13	1	20	2	22	0.0909091	0.909091	0.0695815	0.930419	0.0229226
45928	Methoprene	Cx. pipiens	C13	0.1	21	1	22	0.0454545	0.954545	0.0695815	0.930419	-0.0259312
45928	Control	Cx. pipiens	C13	Control	22	1	23	0.0434783	0.956522	0.0695815	0.930419	-0.0280553
45928	Control	Cx. pipiens	C13	Control	20	1	21	0.047619	0.952381	0.0695815	0.930419	-0.0236049
45928	Control	Cx. pipiens	C13	Control	15	2	17	0.117647	0.882353	0.0695815	0.930419	0.0516602
45930	Methoprene	Cx. pipiens	C11	0.1	20	0	20	0	1	0.0590909	0.940909	-0.0628019
45930	Methoprene	Cx. pipiens	C11	10	6	15	21	0.714286	0.285714	0.0590909	0.940909	0.696342
45930	Methoprene	Cx. pipiens	C11	100	1	20	21	0.952381	0.047619	0.0590909	0.940909	0.94939
45930	Methoprene	Cx. pipiens	C11	1000	0	22	22	1	0	0.0590909	0.940909	1
45930	Methoprene	Cx. pipiens	C11	1	14	8	22	0.363636	0.636364	0.0590909	0.940909	0.323671
45930	Methoprene	Cx. pipiens	C11	1	16	4	20	0.2	0.8	0.0590909	0.940909	0.149758
45930	Methoprene	Cx. pipiens	C11	1	16	5	21	0.238095	0.761905	0.0590909	0.940909	0.190246
45930	Methoprene	Cx. pipiens	C11	100	10	11	21	0.52381	0.47619	0.0590909	0.940909	0.493904
45930	Methoprene	Cx. pipiens	C11	10	12	7	19	0.368421	0.631579	0.0590909	0.940909	0.328757
45930	Methoprene	Cx. pipiens	C11	10	9	8	17	0.470588	0.529412	0.0590909	0.940909	0.43734
45930	Methoprene	Cx. pipiens	C11	1000	0	21	21	1	0	0.0590909	0.940909	1
45930	Methoprene	Cx. pipiens	C11	0.1	18	1	19	0.0526316	0.947368	0.0590909	0.940909	-0.00686499
45930	Methoprene	Cx. pipiens	C11	0.1	18	2	20	0.1	0.9	0.0590909	0.940909	0.0434783
45930	Methoprene	Cx. pipiens	C11	1000	0	22	22	1	0	0.0590909	0.940909	1
45930	Methoprene	Cx. pipiens	C11	100	4	17	21	0.809524	0.190476	0.0590909	0.940909	0.797562
45930	Control	Cx. pipiens	C11	Control	19	3	22	0.136364	0.863636	0.0590909	0.940909	0.0821256
45930	Control	Cx. pipiens	C11	Control	18	0	18	0	1	0.0590909	0.940909	-0.0628019
45930	Control	Cx. pipiens	C11	Control	19	1	20	0.05	0.95	0.0590909	0.940909	-0.00966184
45930	Control	Cx. pipiens	C11	Control	19	1	20	0.05	0.95	0.0590909	0.940909	-0.00966184
45930	Methoprene	Cx. pipiens	C11	0.5	19	3	22	0.136364	0.863636	0.0590909	0.940909	0.0821256
45930	Methoprene	Cx. pipiens	C11	5	16	5	21	0.238095	0.761905	0.0590909	0.940909	0.190246
45930	Methoprene	Cx. pipiens	C11	50	10	14	24	0.583333	0.416667	0.0590909	0.940909	0.557166
45930	Methoprene	Cx. pipiens	C11	500	4	16	20	0.8	0.2	0.0590909	0.940909	0.78744
45930	Methoprene	Cx. pipiens	C11	750	0	22	22	1	0	0.0590909	0.940909	1
45930	Methoprene	Cx. pipiens	C11	750	2	18	20	0.9	0.1	0.0590909	0.940909	0.89372
45930	Methoprene	Cx. pipiens	C11	750	3	20	23	0.869565	0.130435	0.0590909	0.940909	0.861374
45930	Methoprene	Cx. pipiens	C11	75	7	15	22	0.681818	0.318182	0.0590909	0.940909	0.661836
45930	Methoprene	Cx. pipiens	C11	75	5	16	21	0.761905	0.238095	0.0590909	0.940909	0.746952
45930	Methoprene	Cx. pipiens	C11	75	3	18	21	0.857143	0.142857	0.0590909	0.940909	0.848171
45930	Methoprene	Cx. pipiens	C11	7.5	14	8	22	0.363636	0.636364	0.0590909	0.940909	0.323671
45930	Methoprene	Cx. pipiens	C11	7.5	12	8	20	0.4	0.6	0.0590909	0.940909	0.362319
45930	Methoprene	Cx. pipiens	C11	7.5	13	9	22	0.409091	0.590909	0.0590909	0.940909	0.371981
45930	Methoprene	Cx. pipiens	C11	0.75	17	5	22	0.227273	0.772727	0.0590909	0.940909	0.178744
45930	Methoprene	Cx. pipiens	C11	0.75	19	4	23	0.173913	0.826087	0.0590909	0.940909	0.122033
45930	Methoprene	Cx. pipiens	C11	0.75	21	1	22	0.0454545	0.954545	0.0590909	0.940909	-0.0144928
45930	Methoprene	Cx. pipiens	C13	0.1	19	2	21	0.0952381	0.904762	0	1	0.0952381
45930	Methoprene	Cx. pipiens	C13	1	19	4	23	0.173913	0.826087	0	1	0.173913
45930	Methoprene	Cx. pipiens	C13	7.5	19	2	21	0.0952381	0.904762	0	1	0.0952381
45930	Methoprene	Cx. pipiens	C13	0.75	22	1	23	0.0434783	0.956522	0	1	0.0434783
45930	Methoprene	Cx. pipiens	C13	10	13	7	20	0.35	0.65	0	1	0.35
45930	Methoprene	Cx. pipiens	C13	75	7	16	23	0.695652	0.304348	0	1	0.695652
45930	Methoprene	Cx. pipiens	C13	750	1	21	22	0.954545	0.0454545	0	1	0.954545
45930	Methoprene	Cx. pipiens	C13	100	6	17	23	0.73913	0.26087	0	1	0.73913
45930	Methoprene	Cx. pipiens	C13	1000	2	19	21	0.904762	0.0952381	0	1	0.904762
45930	Control	Cx. pipiens	C13	Control	23	0	23	0	1	0	1	0
