# Supplementary material for: Resistance to S-Methoprene Correlates with Pyriproxyfen Resistance in Field-Collected Culex pipiens
Source: Insects. 2026 Feb 26;17(3):241. doi: 10.3390/insects17030241 (PMC13027244; doi:10.3390/insects17030241)
Supplement: Supplementary file 1 [file insects-17-00241-s001.zip › Supplementary Table S5.xlsx]

## Sheet: Raw data
Date.assay	AI	Species	Location	Concentration.ppb	Alive	Dead	Total	Mortality	Survival	Control.mortality	Control.survival	Corrected.mortality
45825	Pyriproxyfen	Colony	Colony	0.1	1	21	22	0.954545	0.0454545	0.129286	0.870714	0.947796
45825	Pyriproxyfen	Colony	Colony	0.1	2	20	22	0.909091	0.0909091	0.129286	0.870714	0.895593
45825	Pyriproxyfen	Colony	Colony	0.1	2	22	24	0.916667	0.0833333	0.129286	0.870714	0.904293
45825	Pyriproxyfen	Colony	Colony	0.01	6	15	21	0.714286	0.285714	0.129286	0.870714	0.671862
45825	Pyriproxyfen	Colony	Colony	0.01	14	9	23	0.391304	0.608696	0.129286	0.870714	0.300924
45825	Pyriproxyfen	Colony	Colony	0.1	0	23	23	1	0	0.129286	0.870714	1
45825	Pyriproxyfen	Colony	Colony	0.01	12	10	22	0.454545	0.545455	0.129286	0.870714	0.373555
45825	Pyriproxyfen	Colony	Colony	0.001	14	7	21	0.333333	0.666667	0.129286	0.870714	0.234345
45825	Pyriproxyfen	Colony	Colony	0.001	15	7	22	0.318182	0.681818	0.129286	0.870714	0.216944
45825	Pyriproxyfen	Colony	Colony	0.01	11	10	21	0.47619	0.52381	0.129286	0.870714	0.398414
45825	Pyriproxyfen	Colony	Colony	0.001	22	1	23	0.0434783	0.956522	0.129286	0.870714	-0.0985483
45825	Pyriproxyfen	Colony	Colony	0.0001	11	13	24	0.541667	0.458333	0.129286	0.870714	0.473612
45825	Pyriproxyfen	Colony	Colony	0.0001	6	14	20	0.7	0.3	0.129286	0.870714	0.655455
45825	Pyriproxyfen	Colony	Colony	0.0001	10	15	25	0.6	0.4	0.129286	0.870714	0.540607
45825	Pyriproxyfen	Colony	Colony	0.001	6	19	25	0.76	0.24	0.129286	0.870714	0.724364
45825	Pyriproxyfen	Colony	Colony	1e-05	15	5	20	0.25	0.75	0.129286	0.870714	0.138638
45825	Pyriproxyfen	Colony	Colony	1e-05	17	4	21	0.190476	0.809524	0.129286	0.870714	0.0702762
45825	Pyriproxyfen	Colony	Colony	0.0001	12	10	22	0.454545	0.545455	0.129286	0.870714	0.373555
45825	Pyriproxyfen	Colony	Colony	1e-05	15	5	20	0.25	0.75	0.129286	0.870714	0.138638
45825	Pyriproxyfen	Colony	Colony	1e-05	15	5	20	0.25	0.75	0.129286	0.870714	0.138638
45825	Pyriproxyfen	Colony	Colony	1e-06	20	0	20	0	1	0.129286	0.870714	-0.148482
45825	Pyriproxyfen	Colony	Colony	1e-06	21	2	23	0.0869565	0.913043	0.129286	0.870714	-0.0486143
45825	Pyriproxyfen	Colony	Colony	1e-06	19	5	24	0.208333	0.791667	0.129286	0.870714	0.0907848
45825	Control	Colony	Colony	Control	22	3	25	0.12	0.88	0.129286	0.870714	-0.0106645
45825	Control	Colony	Colony	Control	21	3	24	0.125	0.875	0.129286	0.870714	-0.00492207
45825	Control	Colony	Colony	Control	18	3	21	0.142857	0.857143	0.129286	0.870714	0.0155865
45825	Pyriproxyfen	Colony	Colony	0.5	0	25	25	1	0	0.129286	0.870714	1
45825	Pyriproxyfen	Colony	Colony	0.5	0	23	23	1	0	0.129286	0.870714	1
45825	Pyriproxyfen	Colony	Colony	0.05	2	21	23	0.913043	0.0869565	0.129286	0.870714	0.900132
45825	Pyriproxyfen	Colony	Colony	0.05	2	18	20	0.9	0.1	0.129286	0.870714	0.885152
45825	Pyriproxyfen	Colony	Colony	0.5	0	21	21	1	0	0.129286	0.870714	1
45825	Pyriproxyfen	Colony	Colony	0.5	0	23	23	1	0	0.129286	0.870714	1
45825	Pyriproxyfen	Colony	Colony	0.005	14	10	24	0.416667	0.583333	0.129286	0.870714	0.330052
45825	Pyriproxyfen	Colony	Colony	0.005	10	12	22	0.545455	0.454545	0.129286	0.870714	0.477963
45824	Pyriproxyfen	Colony	Colony	0.001	15	8	23	0.347826	0.652174	0.131746	0.868254	0.248867
45824	Pyriproxyfen	Colony	Colony	0.01	5	18	23	0.782609	0.217391	0.131746	0.868254	0.749622
45824	Pyriproxyfen	Colony	Colony	0.001	6	14	20	0.7	0.3	0.131746	0.868254	0.654479
45824	Pyriproxyfen	Colony	Colony	0.001	9	12	21	0.571429	0.428571	0.131746	0.868254	0.506399
45824	Pyriproxyfen	Colony	Colony	0.0001	15	9	24	0.375	0.625	0.131746	0.868254	0.280165
45824	Pyriproxyfen	Colony	Colony	0.0001	11	13	24	0.541667	0.458333	0.131746	0.868254	0.472121
45824	Pyriproxyfen	Colony	Colony	0.001	9	12	21	0.571429	0.428571	0.131746	0.868254	0.506399
45824	Pyriproxyfen	Colony	Colony	0.1	3	20	23	0.869565	0.130435	0.131746	0.868254	0.849773
45824	Pyriproxyfen	Colony	Colony	0.1	2	20	22	0.909091	0.0909091	0.131746	0.868254	0.895297
45824	Pyriproxyfen	Colony	Colony	0.1	0	20	20	1	0	0.131746	0.868254	1
45824	Pyriproxyfen	Colony	Colony	0.0001	13	11	24	0.458333	0.541667	0.131746	0.868254	0.376143
45824	Pyriproxyfen	Colony	Colony	1e-05	20	1	21	0.047619	0.952381	0.131746	0.868254	-0.0968921
45824	Pyriproxyfen	Colony	Colony	0.0001	12	9	21	0.428571	0.571429	0.131746	0.868254	0.341865
45824	Pyriproxyfen	Colony	Colony	1e-05	14	5	19	0.263158	0.736842	0.131746	0.868254	0.151352
45824	Pyriproxyfen	Colony	Colony	0.01	5	18	23	0.782609	0.217391	0.131746	0.868254	0.749622
45824	Pyriproxyfen	Colony	Colony	0.1	1	20	21	0.952381	0.047619	0.131746	0.868254	0.945155
45824	Pyriproxyfen	Colony	Colony	0.01	7	14	21	0.666667	0.333333	0.131746	0.868254	0.616088
45824	Pyriproxyfen	Colony	Colony	0.01	7	16	23	0.695652	0.304348	0.131746	0.868254	0.649471
45824	Pyriproxyfen	Colony	Colony	1	0	22	22	1	0	0.131746	0.868254	1
45824	Pyriproxyfen	Colony	Colony	1	0	20	20	1	0	0.131746	0.868254	1
45824	Pyriproxyfen	Colony	Colony	1	0	25	25	1	0	0.131746	0.868254	1
45824	Pyriproxyfen	Colony	Colony	1e-05	19	2	21	0.0952381	0.904762	0.131746	0.868254	-0.0420475
45824	Pyriproxyfen	Colony	Colony	1e-05	14	7	21	0.333333	0.666667	0.131746	0.868254	0.232176
45824	Control	Colony	Colony	Control	19	2	21	0.0952381	0.904762	0.131746	0.868254	-0.0420475
45824	Control	Colony	Colony	Control	16	4	20	0.2	0.8	0.131746	0.868254	0.0786106
45824	Control	Colony	Colony	Control	18	2	20	0.1	0.9	0.131746	0.868254	-0.0365631
45832	Pyriproxyfen	Colony	Colony	0.75	0	19	19	1	0	0.0768951	0.923105	1
45832	Pyriproxyfen	Colony	Colony	0.75	0	21	21	1	0	0.0768951	0.923105	1
45832	Pyriproxyfen	Colony	Colony	0.75	1	19	20	0.95	0.05	0.0768951	0.923105	0.945835
45832	Pyriproxyfen	Colony	Colony	0.0075	13	6	19	0.315789	0.684211	0.0768951	0.923105	0.258794
45832	Pyriproxyfen	Colony	Colony	0.0075	18	3	21	0.142857	0.857143	0.0768951	0.923105	0.0714567
45832	Pyriproxyfen	Colony	Colony	0.0075	23	1	24	0.0416667	0.958333	0.0768951	0.923105	-0.038163
45832	Pyriproxyfen	Colony	Colony	0.075	18	4	22	0.181818	0.818182	0.0768951	0.923105	0.113663
45832	Pyriproxyfen	Colony	Colony	0.075	12	8	20	0.4	0.6	0.0768951	0.923105	0.35002
45832	Pyriproxyfen	Colony	Colony	0.00075	12	8	20	0.4	0.6	0.0768951	0.923105	0.35002
45832	Pyriproxyfen	Colony	Colony	0.00075	18	4	22	0.181818	0.818182	0.0768951	0.923105	0.113663
45832	Pyriproxyfen	Colony	Colony	0.0075	20	2	22	0.0909091	0.909091	0.0768951	0.923105	0.0151813
45832	Pyriproxyfen	Colony	Colony	0.075	12	12	24	0.5	0.5	0.0768951	0.923105	0.45835
45832	Pyriproxyfen	Colony	Colony	0.00075	13	6	19	0.315789	0.684211	0.0768951	0.923105	0.258794
45832	Pyriproxyfen	Colony	Colony	0.00075	15	7	22	0.318182	0.681818	0.0768951	0.923105	0.261386
45832	Pyriproxyfen	Colony	Colony	0.75	1	19	20	0.95	0.05	0.0768951	0.923105	0.945835
45832	Pyriproxyfen	Colony	Colony	0.075	9	14	23	0.608696	0.391304	0.0768951	0.923105	0.5761
45832	Control	Colony	Colony	Control	20	1	21	0.047619	0.952381	0.0768951	0.923105	-0.0317148
45832	Control	Colony	Colony	Control	20	3	23	0.130435	0.869565	0.0768951	0.923105	0.0579995
45832	Control	Colony	Colony	Control	18	1	19	0.0526316	0.947368	0.0768951	0.923105	-0.0262847
45838	Pyriproxyfen	Cx. pipiens	C18	0.0001	21	1	22	0.0454545	0.954545	0.124603	0.875397	-0.0904146
45838	Pyriproxyfen	Cx. pipiens	C18	0.0001	17	2	19	0.105263	0.894737	0.124603	0.875397	-0.0220929
45838	Pyriproxyfen	Cx. pipiens	C18	0.0001	19	2	21	0.0952381	0.904762	0.124603	0.875397	-0.0335449
45838	Pyriproxyfen	Cx. pipiens	C18	0.001	21	3	24	0.125	0.875	0.124603	0.875397	0.000453309
45838	Pyriproxyfen	Cx. pipiens	C18	0.0001	15	5	20	0.25	0.75	0.124603	0.875397	0.143246
45838	Pyriproxyfen	Cx. pipiens	C18	0.1	17	7	24	0.291667	0.708333	0.124603	0.875397	0.190843
45838	Pyriproxyfen	Cx. pipiens	C18	0.1	10	8	18	0.444444	0.555556	0.124603	0.875397	0.365367
45838	Pyriproxyfen	Cx. pipiens	C18	1	2	17	19	0.894737	0.105263	0.124603	0.875397	0.879754
45838	Pyriproxyfen	Cx. pipiens	C18	0.1	8	10	18	0.555556	0.444444	0.124603	0.875397	0.492294
45838	Pyriproxyfen	Cx. pipiens	C18	0.01	16	4	20	0.2	0.8	0.124603	0.875397	0.0861287
45838	Pyriproxyfen	Cx. pipiens	C18	100	0	23	23	1	0	0.124603	0.875397	1
45838	Pyriproxyfen	Cx. pipiens	C18	100	1	22	23	0.956522	0.0434783	0.124603	0.875397	0.950333
45838	Pyriproxyfen	Cx. pipiens	C18	10	2	20	22	0.909091	0.0909091	0.124603	0.875397	0.896151
45838	Pyriproxyfen	Cx. pipiens	C18	100	0	25	25	1	0	0.124603	0.875397	1
45838	Pyriproxyfen	Cx. pipiens	C18	1	6	14	20	0.7	0.3	0.124603	0.875397	0.657298
45838	Pyriproxyfen	Cx. pipiens	C18	1	2	20	22	0.909091	0.0909091	0.124603	0.875397	0.896151
45838	Pyriproxyfen	Cx. pipiens	C18	10	3	17	20	0.85	0.15	0.124603	0.875397	0.828649
45838	Pyriproxyfen	Cx. pipiens	C18	10	3	14	17	0.823529	0.176471	0.124603	0.875397	0.798411
45838	Pyriproxyfen	Cx. pipiens	C18	0.1	15	4	19	0.210526	0.789474	0.124603	0.875397	0.0981534
45838	Pyriproxyfen	Cx. pipiens	C18	100	2	21	23	0.913043	0.0869565	0.124603	0.875397	0.900666
45838	Pyriproxyfen	Cx. pipiens	C18	0.0005	25	0	25	0	1	0.124603	0.875397	-0.142339
45838	Pyriproxyfen	Cx. pipiens	C18	1	2	18	20	0.9	0.1	0.124603	0.875397	0.885766
45838	Pyriproxyfen	Cx. pipiens	C18	10	4	18	22	0.818182	0.181818	0.124603	0.875397	0.792302
45838	Pyriproxyfen	Cx. pipiens	C18	0.01	15	6	21	0.285714	0.714286	0.124603	0.875397	0.184044
45838	Pyriproxyfen	Cx. pipiens	C18	0.001	18	3	21	0.142857	0.857143	0.124603	0.875397	0.0208522
45838	Pyriproxyfen	Cx. pipiens	C18	0.001	18	4	22	0.181818	0.818182	0.124603	0.875397	0.0653589
45838	Pyriproxyfen	Cx. pipiens	C18	1000	0	21	21	1	0	0.124603	0.875397	1
45838	Pyriproxyfen	Cx. pipiens	C18	1000	0	23	23	1	0	0.124603	0.875397	1
45838	Pyriproxyfen	Cx. pipiens	C18	1000	0	26	26	1	0	0.124603	0.875397	1
45838	Pyriproxyfen	Cx. pipiens	C18	0.01	21	3	24	0.125	0.875	0.124603	0.875397	0.000453309
45838	Pyriproxyfen	Cx. pipiens	C18	0.001	15	4	19	0.210526	0.789474	0.124603	0.875397	0.0981534
45838	Pyriproxyfen	Cx. pipiens	C18	0.01	15	4	19	0.210526	0.789474	0.124603	0.875397	0.0981534
45838	Control	Cx. pipiens	C18	Control	22	2	24	0.0833333	0.916667	0.124603	0.875397	-0.0471442
45838	Control	Cx. pipiens	C18	Control	17	4	21	0.190476	0.809524	0.124603	0.875397	0.0752493
45838	Control	Cx. pipiens	C18	Control	18	2	20	0.1	0.9	0.124603	0.875397	-0.0281052
45838	Pyriproxyfen	Cx. pipiens	C18	0.005	21	3	24	0.125	0.875	0.0144928	0.985507	0.112132
45838	Pyriproxyfen	Cx. pipiens	C18	0.005	25	1	26	0.0384615	0.961538	0.0144928	0.985507	0.0243213
45838	Pyriproxyfen	Cx. pipiens	C18	0.005	26	0	26	0	1	0.0144928	0.985507	-0.0147059
45838	Pyriproxyfen	Cx. pipiens	C18	0.05	15	4	19	0.210526	0.789474	0.0144928	0.985507	0.198916
45838	Pyriproxyfen	Cx. pipiens	C18	500	0	20	20	1	0	0.0144928	0.985507	1
45838	Pyriproxyfen	Cx. pipiens	C18	500	0	25	25	1	0	0.0144928	0.985507	1
45838	Pyriproxyfen	Cx. pipiens	C18	500	0	23	23	1	0	0.0144928	0.985507	1
45838	Pyriproxyfen	Cx. pipiens	C18	0.05	18	5	23	0.217391	0.782609	0.0144928	0.985507	0.205882
45838	Pyriproxyfen	Cx. pipiens	C18	0.05	24	1	25	0.04	0.96	0.0144928	0.985507	0.0258824
45838	Pyriproxyfen	Cx. pipiens	C18	0.05	23	2	25	0.08	0.92	0.0144928	0.985507	0.0664706
45838	Pyriproxyfen	Cx. pipiens	C18	50	3	20	23	0.869565	0.130435	0.0144928	0.985507	0.867647
45838	Pyriproxyfen	Cx. pipiens	C18	5	9	14	23	0.608696	0.391304	0.0144928	0.985507	0.602941
45838	Pyriproxyfen	Cx. pipiens	C18	0.5	9	9	18	0.5	0.5	0.0144928	0.985507	0.492647
45838	Pyriproxyfen	Cx. pipiens	C18	0.5	10	9	19	0.473684	0.526316	0.0144928	0.985507	0.465944
45838	Pyriproxyfen	Cx. pipiens	C18	0.5	8	15	23	0.652174	0.347826	0.0144928	0.985507	0.647059
45838	Pyriproxyfen	Cx. pipiens	C18	0.5	16	5	21	0.238095	0.761905	0.0144928	0.985507	0.226891
45838	Pyriproxyfen	Cx. pipiens	C18	5	7	16	23	0.695652	0.304348	0.0144928	0.985507	0.691176
45838	Pyriproxyfen	Cx. pipiens	C18	5	6	16	22	0.727273	0.272727	0.0144928	0.985507	0.723262
45838	Pyriproxyfen	Cx. pipiens	C18	5	3	14	17	0.823529	0.176471	0.0144928	0.985507	0.820934
45838	Pyriproxyfen	Cx. pipiens	C18	0.0005	24	0	24	0	1	0.0144928	0.985507	-0.0147059
45838	Pyriproxyfen	Cx. pipiens	C18	50	3	20	23	0.869565	0.130435	0.0144928	0.985507	0.867647
45838	Pyriproxyfen	Cx. pipiens	C18	50	3	21	24	0.875	0.125	0.0144928	0.985507	0.873162
45838	Pyriproxyfen	Cx. pipiens	C18	50	0	21	21	1	0	0.0144928	0.985507	1
45838	Pyriproxyfen	Cx. pipiens	C18	0.0005	24	1	25	0.04	0.96	0.0144928	0.985507	0.0258824
45838	Pyriproxyfen	Cx. pipiens	C18	0.005	18	1	19	0.0526316	0.947368	0.0144928	0.985507	0.0386997
45838	Pyriproxyfen	Cx. pipiens	C18	0.0005	24	1	25	0.04	0.96	0.0144928	0.985507	0.0258824
45838	Control	Cx. pipiens	C18	Control	22	1	23	0.0434783	0.956522	0.0144928	0.985507	0.0294118
45838	Control	Cx. pipiens	C18	Control	26	0	26	0	1	0.0144928	0.985507	-0.0147059
45838	Control	Cx. pipiens	C18	Control	25	0	25	0	1	0.0144928	0.985507	-0.0147059
45847	Pyriproxyfen	Cx. pipiens	C15	0.01	16	5	21	0.238095	0.761905	0.0303658	0.969634	0.214235
45847	Pyriproxyfen	Cx. pipiens	C15	0.1	4	14	18	0.777778	0.222222	0.0303658	0.969634	0.770819
45847	Pyriproxyfen	Cx. pipiens	C15	0.01	16	3	19	0.157895	0.842105	0.0303658	0.969634	0.131523
45847	Pyriproxyfen	Cx. pipiens	C15	0.01	18	1	19	0.0526316	0.947368	0.0303658	0.969634	0.0229631
45847	Pyriproxyfen	Cx. pipiens	C15	0.001	21	2	23	0.0869565	0.913043	0.0303658	0.969634	0.058363
45847	Pyriproxyfen	Cx. pipiens	C15	0.01	15	5	20	0.25	0.75	0.0303658	0.969634	0.226512
45847	Pyriproxyfen	Cx. pipiens	C15	0.001	20	1	21	0.047619	0.952381	0.0303658	0.969634	0.0177936
45847	Pyriproxyfen	Cx. pipiens	C15	1	2	16	18	0.888889	0.111111	0.0303658	0.969634	0.885409
45847	Pyriproxyfen	Cx. pipiens	C15	0.1	13	8	21	0.380952	0.619048	0.0303658	0.969634	0.361566
45847	Pyriproxyfen	Cx. pipiens	C15	0.1	12	11	23	0.478261	0.521739	0.0303658	0.969634	0.461922
45847	Pyriproxyfen	Cx. pipiens	C15	10	2	20	22	0.909091	0.0909091	0.0303658	0.969634	0.906244
45847	Pyriproxyfen	Cx. pipiens	C15	0.1	12	8	20	0.4	0.6	0.0303658	0.969634	0.38121
45847	Pyriproxyfen	Cx. pipiens	C15	1	5	14	19	0.736842	0.263158	0.0303658	0.969634	0.728601
45847	Pyriproxyfen	Cx. pipiens	C15	10	2	21	23	0.913043	0.0869565	0.0303658	0.969634	0.91032
45847	Pyriproxyfen	Cx. pipiens	C15	1	6	15	21	0.714286	0.285714	0.0303658	0.969634	0.705338
45847	Pyriproxyfen	Cx. pipiens	C15	0.001	20	0	20	0	1	0.0303658	0.969634	-0.0313167
45847	Pyriproxyfen	Cx. pipiens	C15	0.0001	16	3	19	0.157895	0.842105	0.0303658	0.969634	0.131523
45847	Pyriproxyfen	Cx. pipiens	C15	0.001	21	1	22	0.0454545	0.954545	0.0303658	0.969634	0.0155613
45847	Pyriproxyfen	Cx. pipiens	C15	0.0001	17	2	19	0.105263	0.894737	0.0303658	0.969634	0.0772429
45847	Pyriproxyfen	Cx. pipiens	C15	0.0001	14	4	18	0.222222	0.777778	0.0303658	0.969634	0.197865
45847	Pyriproxyfen	Cx. pipiens	C15	0.0001	15	5	20	0.25	0.75	0.0303658	0.969634	0.226512
45847	Control	Cx. pipiens	C15	Control	22	1	23	0.0434783	0.956522	0.0303658	0.969634	0.0135231
45847	Control	Cx. pipiens	C15	Control	25	0	25	0	1	0.0303658	0.969634	-0.0313167
45847	Control	Cx. pipiens	C15	Control	20	1	21	0.047619	0.952381	0.0303658	0.969634	0.0177936
45847	Pyriproxyfen	Cx. pipiens	C15	100	0	22	22	1	0	0.0303658	0.969634	1
45847	Pyriproxyfen	Cx. pipiens	C15	100	0	25	25	1	0	0.0303658	0.969634	1
45847	Pyriproxyfen	Cx. pipiens	C15	100	1	23	24	0.958333	0.0416667	0.0303658	0.969634	0.957028
45847	Pyriproxyfen	Cx. pipiens	C15	10	0	22	22	1	0	0.0303658	0.969634	1
45847	Pyriproxyfen	Cx. pipiens	C15	100	0	21	21	1	0	0.0303658	0.969634	1
45847	Pyriproxyfen	Cx. pipiens	C15	10	0	20	20	1	0	0.0303658	0.969634	1
45847	Pyriproxyfen	Cx. pipiens	C15	1	1	19	20	0.95	0.05	0.0303658	0.969634	0.948434
45847	Pyriproxyfen	Cx. pipiens	C24	0.001	16	4	20	0.2	0.8	0.081746	0.918254	0.128781
45847	Pyriproxyfen	Cx. pipiens	C24	0.001	16	5	21	0.238095	0.761905	0.081746	0.918254	0.170268
45847	Pyriproxyfen	Cx. pipiens	C24	0.001	23	0	23	0	1	0.081746	0.918254	-0.0890233
45847	Pyriproxyfen	Cx. pipiens	C24	0.001	18	3	21	0.142857	0.857143	0.081746	0.918254	0.0665514
45847	Pyriproxyfen	Cx. pipiens	C24	0.01	20	2	22	0.0909091	0.909091	0.081746	0.918254	0.00997879
45847	Pyriproxyfen	Cx. pipiens	C24	0.01	16	5	21	0.238095	0.761905	0.081746	0.918254	0.170268
45847	Pyriproxyfen	Cx. pipiens	C24	0.01	18	4	22	0.181818	0.818182	0.081746	0.918254	0.108981
45847	Pyriproxyfen	Cx. pipiens	C24	0.01	17	6	23	0.26087	0.73913	0.081746	0.918254	0.19507
45847	Pyriproxyfen	Cx. pipiens	C24	1	3	20	23	0.869565	0.130435	0.081746	0.918254	0.857953
45847	Pyriproxyfen	Cx. pipiens	C24	1	3	20	23	0.869565	0.130435	0.081746	0.918254	0.857953
45847	Pyriproxyfen	Cx. pipiens	C24	1	1	19	20	0.95	0.05	0.081746	0.918254	0.945549
45847	Pyriproxyfen	Cx. pipiens	C24	0.1	11	9	20	0.45	0.55	0.081746	0.918254	0.401037
45847	Pyriproxyfen	Cx. pipiens	C24	0.1	13	9	22	0.409091	0.590909	0.081746	0.918254	0.356486
45847	Pyriproxyfen	Cx. pipiens	C24	0.1	8	11	19	0.578947	0.421053	0.081746	0.918254	0.541464
45847	Pyriproxyfen	Cx. pipiens	C24	10	1	19	20	0.95	0.05	0.081746	0.918254	0.945549
45847	Pyriproxyfen	Cx. pipiens	C24	0.0001	25	0	25	0	1	0.081746	0.918254	-0.0890233
45847	Pyriproxyfen	Cx. pipiens	C24	0.0001	20	3	23	0.130435	0.869565	0.081746	0.918254	0.0530232
45847	Pyriproxyfen	Cx. pipiens	C24	1	7	15	22	0.681818	0.318182	0.081746	0.918254	0.653493
45847	Pyriproxyfen	Cx. pipiens	C24	10	1	21	22	0.954545	0.0454545	0.081746	0.918254	0.950499
45847	Pyriproxyfen	Cx. pipiens	C24	0.1	12	9	21	0.428571	0.571429	0.081746	0.918254	0.377701
45847	Pyriproxyfen	Cx. pipiens	C24	100	0	26	26	1	0	0.081746	0.918254	1
45847	Pyriproxyfen	Cx. pipiens	C24	1	14	10	24	0.416667	0.583333	0.081746	0.918254	0.364736
45847	Pyriproxyfen	Cx. pipiens	C24	10	1	23	24	0.958333	0.0416667	0.081746	0.918254	0.954624
45847	Pyriproxyfen	Cx. pipiens	C24	10	0	24	24	1	0	0.081746	0.918254	1
45847	Pyriproxyfen	Cx. pipiens	C24	100	1	24	25	0.96	0.04	0.081746	0.918254	0.956439
45847	Pyriproxyfen	Cx. pipiens	C24	100	0	24	24	1	0	0.081746	0.918254	1
45847	Pyriproxyfen	Cx. pipiens	C24	0.0001	17	2	19	0.105263	0.894737	0.081746	0.918254	0.0256107
45847	Pyriproxyfen	Cx. pipiens	C24	0.0001	13	9	22	0.409091	0.590909	0.081746	0.918254	0.356486
45847	Pyriproxyfen	Cx. pipiens	C24	100	0	21	21	1	0	0.081746	0.918254	1
45847	Control	Cx. pipiens	C24	Control	18	2	20	0.1	0.9	0.081746	0.918254	0.019879
45847	Control	Cx. pipiens	C24	Control	19	2	21	0.0952381	0.904762	0.081746	0.918254	0.0146932
45847	Control	Cx. pipiens	C24	Control	19	1	20	0.05	0.95	0.081746	0.918254	-0.0345722
45848	Pyriproxyfen	Cx. pipiens	C24	0.5	1	18	19	0.947368	0.0526316	0.105295	0.894705	0.941174
45848	Pyriproxyfen	Cx. pipiens	C24	0.5	3	20	23	0.869565	0.130435	0.105295	0.894705	0.854215
45848	Pyriproxyfen	Cx. pipiens	C24	0.05	18	4	22	0.181818	0.818182	0.105295	0.894705	0.0855287
45848	Pyriproxyfen	Cx. pipiens	C24	5	0	21	21	1	0	0.105295	0.894705	1
45848	Pyriproxyfen	Cx. pipiens	C24	0.05	13	9	22	0.409091	0.590909	0.105295	0.894705	0.339548
45848	Pyriproxyfen	Cx. pipiens	C24	5	0	22	22	1	0	0.105295	0.894705	1
45848	Control	Cx. pipiens	C24	Control	19	2	21	0.0952381	0.904762	0.105295	0.894705	-0.0112408
45848	Control	Cx. pipiens	C24	Control	17	2	19	0.105263	0.894737	0.105295	0.894705	-3.59131e-05
45848	Control	Cx. pipiens	C24	Control	23	3	26	0.115385	0.884615	0.105295	0.894705	0.0112767
45848	Pyriproxyfen	Cx. pipiens	C24	50	0	22	22	1	0	0.105295	0.894705	1
45848	Pyriproxyfen	Cx. pipiens	C24	5	0	23	23	1	0	0.105295	0.894705	1
45848	Pyriproxyfen	Cx. pipiens	C24	0.5	13	9	22	0.409091	0.590909	0.105295	0.894705	0.339548
45848	Pyriproxyfen	Cx. pipiens	C24	0.5	2	18	20	0.9	0.1	0.105295	0.894705	0.888231
45848	Pyriproxyfen	Cx. pipiens	C24	0.05	14	8	22	0.363636	0.636364	0.105295	0.894705	0.288745
45848	Pyriproxyfen	Cx. pipiens	C24	0.5	10	13	23	0.565217	0.434783	0.105295	0.894705	0.514049
45848	Pyriproxyfen	Cx. pipiens	C24	0.05	19	2	21	0.0952381	0.904762	0.105295	0.894705	-0.0112408
45848	Pyriproxyfen	Cx. pipiens	C24	5	4	20	24	0.833333	0.166667	0.105295	0.894705	0.813719
45848	Pyriproxyfen	Cx. pipiens	C24	5	2	19	21	0.904762	0.0952381	0.105295	0.894705	0.893554
45848	Pyriproxyfen	Cx. pipiens	C24	50	0	25	25	1	0	0.105295	0.894705	1
45848	Pyriproxyfen	Cx. pipiens	C24	0.005	12	10	22	0.454545	0.545455	0.105295	0.894705	0.390352
45848	Pyriproxyfen	Cx. pipiens	C24	0.005	18	3	21	0.142857	0.857143	0.105295	0.894705	0.0419824
45848	Pyriproxyfen	Cx. pipiens	C24	50	0	22	22	1	0	0.105295	0.894705	1
45848	Pyriproxyfen	Cx. pipiens	C24	50	0	25	25	1	0	0.105295	0.894705	1
45848	Pyriproxyfen	Cx. pipiens	C24	7.5	1	20	21	0.952381	0.047619	0.0405983	0.959402	0.950366
45848	Pyriproxyfen	Cx. pipiens	C24	0.075	8	15	23	0.652174	0.347826	0.0405983	0.959402	0.637455
45848	Pyriproxyfen	Cx. pipiens	C24	0.005	13	10	23	0.434783	0.565217	0.0405983	0.959402	0.410865
45848	Pyriproxyfen	Cx. pipiens	C24	0.075	10	9	19	0.473684	0.526316	0.0405983	0.959402	0.451412
45848	Pyriproxyfen	Cx. pipiens	C24	0.75	5	16	21	0.761905	0.238095	0.0405983	0.959402	0.751829
45848	Pyriproxyfen	Cx. pipiens	C24	0.75	2	18	20	0.9	0.1	0.0405983	0.959402	0.895768
45848	Pyriproxyfen	Cx. pipiens	C24	7.5	0	22	22	1	0	0.0405983	0.959402	1
45848	Pyriproxyfen	Cx. pipiens	C24	7.5	1	20	21	0.952381	0.047619	0.0405983	0.959402	0.950366
45848	Pyriproxyfen	Cx. pipiens	C24	0.75	4	19	23	0.826087	0.173913	0.0405983	0.959402	0.818728
45848	Control	Cx. pipiens	C24	Control	22	2	24	0.0833333	0.916667	0.0405983	0.959402	0.0445434
45848	Control	Cx. pipiens	C24	Control	26	0	26	0	1	0.0405983	0.959402	-0.0423163
45848	Control	Cx. pipiens	C24	Control	25	1	26	0.0384615	0.961538	0.0405983	0.959402	-0.00222717
45840	Pyriproxyfen	Cx. pipiens	C18	0.75	11	13	24	0.541667	0.458333	0.0262346	0.973765	0.529319
45840	Pyriproxyfen	Cx. pipiens	C18	7.5	2	22	24	0.916667	0.0833333	0.0262346	0.973765	0.914422
45840	Pyriproxyfen	Cx. pipiens	C18	0.075	20	3	23	0.130435	0.869565	0.0262346	0.973765	0.107008
45840	Pyriproxyfen	Cx. pipiens	C18	0.075	21	1	22	0.0454545	0.954545	0.0262346	0.973765	0.0197378
45840	Pyriproxyfen	Cx. pipiens	C18	0.75	7	14	21	0.666667	0.333333	0.0262346	0.973765	0.657686
45840	Pyriproxyfen	Cx. pipiens	C18	0.075	14	5	19	0.263158	0.736842	0.0262346	0.973765	0.243306
45840	Control	Cx. pipiens	C18	Control	25	0	25	0	1	0.0262346	0.973765	-0.0269414
45840	Control	Cx. pipiens	C18	Control	26	1	27	0.037037	0.962963	0.0262346	0.973765	0.0110935
45840	Control	Cx. pipiens	C18	Control	23	1	24	0.0416667	0.958333	0.0262346	0.973765	0.0158479
45840	Pyriproxyfen	Cx. pipiens	C18	7.5	4	19	23	0.826087	0.173913	0.0262346	0.973765	0.821402
45840	Pyriproxyfen	Cx. pipiens	C18	7.5	1	22	23	0.956522	0.0434783	0.0262346	0.973765	0.95535
45840	Pyriproxyfen	Cx. pipiens	C18	0.075	19	3	22	0.136364	0.863636	0.0262346	0.973765	0.113096
45840	Pyriproxyfen	Cx. pipiens	C18	0.75	4	21	25	0.84	0.16	0.0262346	0.973765	0.835689
45840	Pyriproxyfen	Cx. pipiens	C18	0.0075	23	1	24	0.0416667	0.958333	0.0262346	0.973765	0.0158479
45840	Pyriproxyfen	Cx. pipiens	C18	7.5	1	24	25	0.96	0.04	0.0262346	0.973765	0.958922
45840	Pyriproxyfen	Cx. pipiens	C18	0.0075	21	4	25	0.16	0.84	0.0262346	0.973765	0.137369
45840	Pyriproxyfen	Cx. pipiens	C18	0.75	3	17	20	0.85	0.15	0.0262346	0.973765	0.845959
45840	Pyriproxyfen	Cx. pipiens	C18	0.075	16	7	23	0.304348	0.695652	0.0262346	0.973765	0.285606
45840	Pyriproxyfen	Cx. pipiens	C18	0.0075	23	0	23	0	1	0.0262346	0.973765	-0.0269414
45848	Pyriproxyfen	Cx. pipiens	C15	0.075	12	10	22	0.454545	0.545455	0.0272222	0.972778	0.439281
45848	Pyriproxyfen	Cx. pipiens	C15	0.075	7	15	22	0.681818	0.318182	0.0272222	0.972778	0.672914
45848	Pyriproxyfen	Cx. pipiens	C15	0.075	8	14	22	0.636364	0.363636	0.0272222	0.972778	0.626188
45848	Pyriproxyfen	Cx. pipiens	C15	0.75	1	20	21	0.952381	0.047619	0.0272222	0.972778	0.951048
45848	Pyriproxyfen	Cx. pipiens	C15	0.75	2	21	23	0.913043	0.0869565	0.0272222	0.972778	0.91061
45848	Pyriproxyfen	Cx. pipiens	C15	0.75	2	18	20	0.9	0.1	0.0272222	0.972778	0.897202
45848	Pyriproxyfen	Cx. pipiens	C15	7.5	1	23	24	0.958333	0.0416667	0.0272222	0.972778	0.957167
45848	Pyriproxyfen	Cx. pipiens	C15	7.5	0	22	22	1	0	0.0272222	0.972778	1
45848	Pyriproxyfen	Cx. pipiens	C15	7.5	0	26	26	1	0	0.0272222	0.972778	1
45848	Pyriproxyfen	Cx. pipiens	C15	0.75	5	15	20	0.75	0.25	0.0272222	0.972778	0.743004
45848	Pyriproxyfen	Cx. pipiens	C15	0.5	7	12	19	0.631579	0.368421	0.0541259	0.945874	0.610497
45848	Pyriproxyfen	Cx. pipiens	C15	5	2	20	22	0.909091	0.0909091	0.0541259	0.945874	0.903889
45848	Pyriproxyfen	Cx. pipiens	C15	5	0	25	25	1	0	0.0541259	0.945874	1
45848	Pyriproxyfen	Cx. pipiens	C15	0.5	6	13	19	0.684211	0.315789	0.0541259	0.945874	0.66614
45848	Pyriproxyfen	Cx. pipiens	C15	0.5	7	13	20	0.65	0.35	0.0541259	0.945874	0.629972
45848	Pyriproxyfen	Cx. pipiens	C15	5	0	22	22	1	0	0.0541259	0.945874	1
45848	Pyriproxyfen	Cx. pipiens	C15	0.5	6	15	21	0.714286	0.285714	0.0541259	0.945874	0.697936
45848	Pyriproxyfen	Cx. pipiens	C15	0.005	18	3	21	0.142857	0.857143	0.0541259	0.945874	0.0938087
45848	Pyriproxyfen	Cx. pipiens	C15	0.005	16	4	20	0.2	0.8	0.0541259	0.945874	0.154221
45848	Pyriproxyfen	Cx. pipiens	C15	0.005	21	5	26	0.192308	0.807692	0.0541259	0.945874	0.146089
45848	Pyriproxyfen	Cx. pipiens	C15	0.005	22	2	24	0.0833333	0.916667	0.0541259	0.945874	0.0308788
45848	Pyriproxyfen	Cx. pipiens	C15	0.05	16	3	19	0.157895	0.842105	0.0541259	0.945874	0.109707
45848	Pyriproxyfen	Cx. pipiens	C15	0.05	19	1	20	0.05	0.95	0.0541259	0.945874	-0.00436197
45848	Pyriproxyfen	Cx. pipiens	C15	0.05	13	9	22	0.409091	0.590909	0.0541259	0.945874	0.375277
45848	Pyriproxyfen	Cx. pipiens	C15	0.05	24	1	25	0.04	0.96	0.0541259	0.945874	-0.0149342
45848	Pyriproxyfen	Cx. pipiens	C15	50	0	23	23	1	0	0.0541259	0.945874	1
45848	Pyriproxyfen	Cx. pipiens	C15	50	0	20	20	1	0	0.0541259	0.945874	1
45848	Pyriproxyfen	Cx. pipiens	C15	50	0	24	24	1	0	0.0541259	0.945874	1
45848	Pyriproxyfen	Cx. pipiens	C15	50	0	26	26	1	0	0.0541259	0.945874	1
45848	Control	Cx. pipiens	C15	Control	24	2	26	0.0769231	0.923077	0.0541259	0.945874	0.0241017
45848	Control	Cx. pipiens	C15	Control	24	1	25	0.04	0.96	0.0541259	0.945874	-0.0149342
45848	Control	Cx. pipiens	C15	Control	21	1	22	0.0454545	0.954545	0.0541259	0.945874	-0.00916753
45852	Pyriproxyfen	Cx. pipiens	DPN	0.5	4	15	19	0.789474	0.210526	0.0515298	0.94847	0.778036
45852	Pyriproxyfen	Cx. pipiens	DPN	0.5	5	13	18	0.722222	0.277778	0.0515298	0.94847	0.707131
45852	Pyriproxyfen	Cx. pipiens	DPN	5	1	18	19	0.947368	0.0526316	0.0515298	0.94847	0.944509
45852	Pyriproxyfen	Cx. pipiens	DPN	0.05	13	6	19	0.315789	0.684211	0.0515298	0.94847	0.278617
45852	Pyriproxyfen	Cx. pipiens	DPN	0.05	11	10	21	0.47619	0.52381	0.0515298	0.94847	0.447732
45852	Pyriproxyfen	Cx. pipiens	DPN	0.0005	17	2	19	0.105263	0.894737	0.0515298	0.94847	0.0566527
45852	Pyriproxyfen	Cx. pipiens	DPN	0.05	11	8	19	0.421053	0.578947	0.0515298	0.94847	0.389599
45852	Pyriproxyfen	Cx. pipiens	DPN	0.0005	19	2	21	0.0952381	0.904762	0.0515298	0.94847	0.0460829
45852	Pyriproxyfen	Cx. pipiens	DPN	0.005	16	5	21	0.238095	0.761905	0.0515298	0.94847	0.196701
45852	Pyriproxyfen	Cx. pipiens	DPN	0.005	18	5	23	0.217391	0.782609	0.0515298	0.94847	0.174873
45852	Pyriproxyfen	Cx. pipiens	DPN	0.0005	18	2	20	0.1	0.9	0.0515298	0.94847	0.0511036
45852	Control	Cx. pipiens	DPN	Control	22	1	23	0.0434783	0.956522	0.0515298	0.94847	-0.00848896
45852	Control	Cx. pipiens	DPN	Control	16	2	18	0.111111	0.888889	0.0515298	0.94847	0.0628183
45852	Control	Cx. pipiens	DPN	Control	21	0	21	0	1	0.0515298	0.94847	-0.0543294
45852	Pyriproxyfen	Cx. pipiens	DPN	0.075	15	7	22	0.318182	0.681818	0.0515298	0.94847	0.281139
45852	Pyriproxyfen	Cx. pipiens	DPN	7.5	0	25	25	1	0	0.0515298	0.94847	1
45852	Pyriproxyfen	Cx. pipiens	DPN	0.075	5	15	20	0.75	0.25	0.0515298	0.94847	0.736418
45852	Pyriproxyfen	Cx. pipiens	DPN	0.75	3	17	20	0.85	0.15	0.0515298	0.94847	0.841851
45852	Pyriproxyfen	Cx. pipiens	DPN	7.5	0	24	24	1	0	0.0515298	0.94847	1
45852	Pyriproxyfen	Cx. pipiens	DPN	0.005	16	3	19	0.157895	0.842105	0.0515298	0.94847	0.112144
45852	Pyriproxyfen	Cx. pipiens	DPN	0.75	10	11	21	0.52381	0.47619	0.0515298	0.94847	0.497938
45852	Pyriproxyfen	Cx. pipiens	DPN	0.5	8	13	21	0.619048	0.380952	0.0515298	0.94847	0.598351
45852	Pyriproxyfen	Cx. pipiens	DPN	0.75	5	14	19	0.736842	0.263158	0.0515298	0.94847	0.722545
45852	Pyriproxyfen	Cx. pipiens	DPN	0.075	12	6	18	0.333333	0.666667	0.0515298	0.94847	0.297114
45852	Pyriproxyfen	Cx. pipiens	DPN	5	1	19	20	0.95	0.05	0.0515298	0.94847	0.947284
45852	Pyriproxyfen	Cx. pipiens	DPN	7.5	1	18	19	0.947368	0.0526316	0.0515298	0.94847	0.944509
45852	Pyriproxyfen	Cx. pipiens	DPN	50	0	23	23	1	0	0.0515298	0.94847	1
45852	Pyriproxyfen	Cx. pipiens	DPN	50	0	20	20	1	0	0.0515298	0.94847	1
45852	Pyriproxyfen	Cx. pipiens	DPN	50	0	19	19	1	0	0.0515298	0.94847	1
45852	Pyriproxyfen	Cx. pipiens	DPN	5	0	20	20	1	0	0.0515298	0.94847	1
45852	Pyriproxyfen	Cx. pipiens	DPN	0.0001	15	3	18	0.166667	0.833333	0.0889328	0.911067	0.0853218
45852	Pyriproxyfen	Cx. pipiens	DPN	0.0001	17	3	20	0.15	0.85	0.0889328	0.911067	0.0670282
45852	Control	Cx. pipiens	DPN	Control	20	3	23	0.130435	0.869565	0.0889328	0.911067	0.0455531
45852	Control	Cx. pipiens	DPN	Control	19	3	22	0.136364	0.863636	0.0889328	0.911067	0.0520607
45852	Control	Cx. pipiens	DPN	Control	24	0	24	0	1	0.0889328	0.911067	-0.0976139
45852	Pyriproxyfen	Cx. pipiens	DPN	0.01	19	1	20	0.05	0.95	0.0889328	0.911067	-0.0427332
45852	Pyriproxyfen	Cx. pipiens	DPN	0.01	18	4	22	0.181818	0.818182	0.0889328	0.911067	0.101952
45852	Pyriproxyfen	Cx. pipiens	DPN	0.001	19	3	22	0.136364	0.863636	0.0889328	0.911067	0.0520607
45852	Pyriproxyfen	Cx. pipiens	DPN	1	0	20	20	1	0	0.0889328	0.911067	1
45852	Pyriproxyfen	Cx. pipiens	DPN	1	1	19	20	0.95	0.05	0.0889328	0.911067	0.945119
45852	Pyriproxyfen	Cx. pipiens	DPN	0.1	11	9	20	0.45	0.55	0.0889328	0.911067	0.396312
45852	Pyriproxyfen	Cx. pipiens	DPN	0.001	20	2	22	0.0909091	0.909091	0.0889328	0.911067	0.0021692
45852	Pyriproxyfen	Cx. pipiens	DPN	0.1	8	10	18	0.555556	0.444444	0.0889328	0.911067	0.512172
45852	Pyriproxyfen	Cx. pipiens	DPN	10	0	19	19	1	0	0.0889328	0.911067	1
45852	Pyriproxyfen	Cx. pipiens	DPN	10	0	21	21	1	0	0.0889328	0.911067	1
45852	Pyriproxyfen	Cx. pipiens	DPN	100	0	22	22	1	0	0.0889328	0.911067	1
45852	Pyriproxyfen	Cx. pipiens	DPN	100	0	23	23	1	0	0.0889328	0.911067	1
45852	Pyriproxyfen	Cx. pipiens	DPN	1	4	19	23	0.826087	0.173913	0.0889328	0.911067	0.809111
45852	Pyriproxyfen	Cx. pipiens	DPN	0.1	9	10	19	0.526316	0.473684	0.0889328	0.911067	0.480078
45852	Pyriproxyfen	Cx. pipiens	DPN	1	6	15	21	0.714286	0.285714	0.0889328	0.911067	0.686396
45852	Pyriproxyfen	Cx. pipiens	DPN	0.1	13	9	22	0.409091	0.590909	0.0889328	0.911067	0.35141
45852	Pyriproxyfen	Cx. pipiens	DPN	100	0	20	20	1	0	0.0889328	0.911067	1
45852	Pyriproxyfen	Cx. pipiens	DPN	0.0001	20	3	23	0.130435	0.869565	0.0889328	0.911067	0.0455531
45852	Pyriproxyfen	Cx. pipiens	DPN	10	1	24	25	0.96	0.04	0.0889328	0.911067	0.956095
45852	Pyriproxyfen	Cx. pipiens	DPN	0.01	14	6	20	0.3	0.7	0.0889328	0.911067	0.23167
45852	Pyriproxyfen	Cx. pipiens	DPN	0.001	25	0	25	0	1	0.0889328	0.911067	-0.0976139
45852	Pyriproxyfen	Cx. pipiens	WHE	0.005	13	10	23	0.434783	0.565217	0.134783	0.865217	0.346734
45852	Pyriproxyfen	Cx. pipiens	WHE	0.5	7	15	22	0.681818	0.318182	0.134783	0.865217	0.632252
45852	Pyriproxyfen	Cx. pipiens	WHE	0.0005	21	4	25	0.16	0.84	0.134783	0.865217	0.0291457
45852	Pyriproxyfen	Cx. pipiens	WHE	0.0005	17	5	22	0.227273	0.772727	0.134783	0.865217	0.106898
45852	Pyriproxyfen	Cx. pipiens	WHE	50	0	21	21	1	0	0.134783	0.865217	1
45852	Pyriproxyfen	Cx. pipiens	WHE	0.005	13	6	19	0.315789	0.684211	0.134783	0.865217	0.209204
45852	Pyriproxyfen	Cx. pipiens	WHE	0.05	9	14	23	0.608696	0.391304	0.134783	0.865217	0.547739
45852	Pyriproxyfen	Cx. pipiens	WHE	0.0005	16	9	25	0.36	0.64	0.134783	0.865217	0.260302
45852	Pyriproxyfen	Cx. pipiens	WHE	0.75	4	18	22	0.818182	0.181818	0.134783	0.865217	0.789858
45852	Pyriproxyfen	Cx. pipiens	WHE	7.5	0	24	24	1	0	0.134783	0.865217	1
45852	Pyriproxyfen	Cx. pipiens	WHE	5	0	21	21	1	0	0.134783	0.865217	1
45852	Pyriproxyfen	Cx. pipiens	WHE	0.075	5	16	21	0.761905	0.238095	0.134783	0.865217	0.724815
45852	Pyriproxyfen	Cx. pipiens	WHE	5	0	25	25	1	0	0.134783	0.865217	1
45852	Pyriproxyfen	Cx. pipiens	WHE	50	0	21	21	1	0	0.134783	0.865217	1
45852	Pyriproxyfen	Cx. pipiens	WHE	0.075	10	10	20	0.5	0.5	0.134783	0.865217	0.422111
45852	Pyriproxyfen	Cx. pipiens	WHE	50	0	23	23	1	0	0.134783	0.865217	1
45852	Pyriproxyfen	Cx. pipiens	WHE	7.5	0	20	20	1	0	0.134783	0.865217	1
45852	Pyriproxyfen	Cx. pipiens	WHE	7.5	0	18	18	1	0	0.134783	0.865217	1
45852	Pyriproxyfen	Cx. pipiens	WHE	0.5	7	10	17	0.588235	0.411765	0.134783	0.865217	0.524091
45852	Pyriproxyfen	Cx. pipiens	WHE	0.005	20	4	24	0.166667	0.833333	0.134783	0.865217	0.0368509
45852	Pyriproxyfen	Cx. pipiens	WHE	0.05	15	6	21	0.285714	0.714286	0.134783	0.865217	0.174444
45852	Pyriproxyfen	Cx. pipiens	WHE	0.05	13	7	20	0.35	0.65	0.134783	0.865217	0.248744
45852	Pyriproxyfen	Cx. pipiens	WHE	5	2	20	22	0.909091	0.0909091	0.134783	0.865217	0.894929
45852	Pyriproxyfen	Cx. pipiens	WHE	5	1	22	23	0.956522	0.0434783	0.134783	0.865217	0.949749
45852	Pyriproxyfen	Cx. pipiens	WHE	0.075	11	12	23	0.521739	0.478261	0.134783	0.865217	0.447236
45852	Pyriproxyfen	Cx. pipiens	WHE	0.75	1	18	19	0.947368	0.0526316	0.134783	0.865217	0.93917
45852	Pyriproxyfen	Cx. pipiens	WHE	0.75	0	20	20	1	0	0.134783	0.865217	1
45852	Control	Cx. pipiens	WHE	Control	19	4	23	0.173913	0.826087	0.134783	0.865217	0.0452261
45852	Control	Cx. pipiens	WHE	Control	20	3	23	0.130435	0.869565	0.134783	0.865217	-0.00502513
45852	Control	Cx. pipiens	WHE	Control	18	2	20	0.1	0.9	0.134783	0.865217	-0.040201
45852	Control	Cx. pipiens	WHE	Control	20	2	22	0.0909091	0.909091	0.0858586	0.914141	0.00552486
45852	Control	Cx. pipiens	WHE	Control	22	2	24	0.0833333	0.916667	0.0858586	0.914141	-0.00276243
45852	Control	Cx. pipiens	WHE	Control	22	2	24	0.0833333	0.916667	0.0858586	0.914141	-0.00276243
45852	Pyriproxyfen	Cx. pipiens	WHE	0.001	9	10	19	0.526316	0.473684	0.0858586	0.914141	0.481826
45852	Pyriproxyfen	Cx. pipiens	WHE	0.0001	16	3	19	0.157895	0.842105	0.0858586	0.914141	0.078802
45852	Pyriproxyfen	Cx. pipiens	WHE	0.0001	19	2	21	0.0952381	0.904762	0.0858586	0.914141	0.0102605
45852	Pyriproxyfen	Cx. pipiens	WHE	0.001	16	3	19	0.157895	0.842105	0.0858586	0.914141	0.078802
45852	Pyriproxyfen	Cx. pipiens	WHE	10	0	23	23	1	0	0.0858586	0.914141	1
45852	Pyriproxyfen	Cx. pipiens	WHE	100	0	20	20	1	0	0.0858586	0.914141	1
45852	Pyriproxyfen	Cx. pipiens	WHE	100	0	22	22	1	0	0.0858586	0.914141	1
45852	Pyriproxyfen	Cx. pipiens	WHE	10	2	17	19	0.894737	0.105263	0.0858586	0.914141	0.88485
45852	Pyriproxyfen	Cx. pipiens	WHE	100	0	19	19	1	0	0.0858586	0.914141	1
45852	Pyriproxyfen	Cx. pipiens	WHE	0.01	10	7	17	0.411765	0.588235	0.0858586	0.914141	0.356516
45852	Pyriproxyfen	Cx. pipiens	WHE	0.01	15	4	19	0.210526	0.789474	0.0858586	0.914141	0.136377
45852	Pyriproxyfen	Cx. pipiens	WHE	0.0001	14	4	18	0.222222	0.777778	0.0858586	0.914141	0.149171
45852	Pyriproxyfen	Cx. pipiens	WHE	0.1	11	10	21	0.47619	0.52381	0.0858586	0.914141	0.426993
45852	Pyriproxyfen	Cx. pipiens	WHE	0.1	10	11	21	0.52381	0.47619	0.0858586	0.914141	0.479084
45852	Pyriproxyfen	Cx. pipiens	WHE	0.001	15	3	18	0.166667	0.833333	0.0858586	0.914141	0.0883978
45852	Pyriproxyfen	Cx. pipiens	WHE	0.1	7	16	23	0.695652	0.304348	0.0858586	0.914141	0.667067
45852	Pyriproxyfen	Cx. pipiens	WHE	10	0	22	22	1	0	0.0858586	0.914141	1
45852	Pyriproxyfen	Cx. pipiens	WHE	0.1	10	11	21	0.52381	0.47619	0.0858586	0.914141	0.479084
45852	Pyriproxyfen	Cx. pipiens	WHE	10	0	20	20	1	0	0.0858586	0.914141	1
45852	Pyriproxyfen	Cx. pipiens	WHE	1	4	17	21	0.809524	0.190476	0.0858586	0.914141	0.791634
45852	Pyriproxyfen	Cx. pipiens	WHE	1	5	15	20	0.75	0.25	0.0858586	0.914141	0.726519
45852	Pyriproxyfen	Cx. pipiens	WHE	1	7	9	16	0.5625	0.4375	0.0858586	0.914141	0.521409
45852	Pyriproxyfen	Cx. pipiens	WHE	1	5	14	19	0.736842	0.263158	0.0858586	0.914141	0.712126
45852	Pyriproxyfen	Cx. pipiens	WHE	0.01	14	7	21	0.333333	0.666667	0.0858586	0.914141	0.270718
45852	Control	Cx. pipiens	PKR	Control	23	1	24	0.0416667	0.958333	0.111715	0.888285	-0.0788579
45852	Control	Cx. pipiens	PKR	Control	22	1	23	0.0434783	0.956522	0.111715	0.888285	-0.0768185
45852	Control	Cx. pipiens	PKR	Control	15	5	20	0.25	0.75	0.111715	0.888285	0.155676
45852	Pyriproxyfen	Cx. pipiens	PKR	0.001	22	1	23	0.0434783	0.956522	0.111715	0.888285	-0.0768185
45852	Pyriproxyfen	Cx. pipiens	PKR	0.0001	17	2	19	0.105263	0.894737	0.111715	0.888285	-0.00726323
45852	Pyriproxyfen	Cx. pipiens	PKR	1	2	20	22	0.909091	0.0909091	0.111715	0.888285	0.897658
45852	Pyriproxyfen	Cx. pipiens	PKR	0.001	21	3	24	0.125	0.875	0.111715	0.888285	0.0149558
45852	Pyriproxyfen	Cx. pipiens	PKR	0.01	20	3	23	0.130435	0.869565	0.111715	0.888285	0.0210741
45852	Pyriproxyfen	Cx. pipiens	PKR	0.01	14	6	20	0.3	0.7	0.111715	0.888285	0.211965
45852	Pyriproxyfen	Cx. pipiens	PKR	0.001	20	0	20	0	1	0.111715	0.888285	-0.125765
45852	Pyriproxyfen	Cx. pipiens	PKR	0.1	10	9	19	0.473684	0.526316	0.111715	0.888285	0.407492
45852	Pyriproxyfen	Cx. pipiens	PKR	1	0	20	20	1	0	0.111715	0.888285	1
45852	Pyriproxyfen	Cx. pipiens	PKR	1	2	20	22	0.909091	0.0909091	0.111715	0.888285	0.897658
45852	Pyriproxyfen	Cx. pipiens	PKR	0.1	11	11	22	0.5	0.5	0.111715	0.888285	0.437118
45852	Pyriproxyfen	Cx. pipiens	PKR	10	0	22	22	1	0	0.111715	0.888285	1
45852	Pyriproxyfen	Cx. pipiens	PKR	10	3	16	19	0.842105	0.157895	0.111715	0.888285	0.822248
45852	Pyriproxyfen	Cx. pipiens	PKR	0.0001	20	2	22	0.0909091	0.909091	0.111715	0.888285	-0.0234225
45852	Pyriproxyfen	Cx. pipiens	PKR	100	0	25	25	1	0	0.111715	0.888285	1
45852	Pyriproxyfen	Cx. pipiens	PKR	0.1	13	7	20	0.35	0.65	0.111715	0.888285	0.268253
45852	Pyriproxyfen	Cx. pipiens	PKR	0.0001	22	2	24	0.0833333	0.916667	0.111715	0.888285	-0.0319511
45852	Pyriproxyfen	Cx. pipiens	PKR	100	1	18	19	0.947368	0.0526316	0.111715	0.888285	0.940749
45852	Pyriproxyfen	Cx. pipiens	PKR	100	0	23	23	1	0	0.111715	0.888285	1
45852	Pyriproxyfen	Cx. pipiens	PKR	10	0	19	19	1	0	0.111715	0.888285	1
45852	Pyriproxyfen	Cx. pipiens	PKR	100	0	24	24	1	0	0.111715	0.888285	1
45852	Pyriproxyfen	Cx. pipiens	PKR	0.01	19	2	21	0.0952381	0.904762	0.111715	0.888285	-0.0185491
45852	Pyriproxyfen	Cx. pipiens	PKR	10	1	20	21	0.952381	0.047619	0.111715	0.888285	0.946392
45852	Pyriproxyfen	Cx. pipiens	PKR	0.1	9	11	20	0.55	0.45	0.111715	0.888285	0.493406
45852	Pyriproxyfen	Cx. pipiens	PKR	1	8	13	21	0.619048	0.380952	0.111715	0.888285	0.571137
45852	Pyriproxyfen	Cx. pipiens	PKR	7.5	1	22	23	0.956522	0.0434783	0.0814862	0.918514	0.952665
45852	Pyriproxyfen	Cx. pipiens	PKR	5	0	20	20	1	0	0.0814862	0.918514	1
45852	Pyriproxyfen	Cx. pipiens	PKR	0.75	7	15	22	0.681818	0.318182	0.0814862	0.918514	0.653591
45852	Pyriproxyfen	Cx. pipiens	PKR	0.075	9	13	22	0.590909	0.409091	0.0814862	0.918514	0.554616
45852	Pyriproxyfen	Cx. pipiens	PKR	0.05	15	5	20	0.25	0.75	0.0814862	0.918514	0.183464
45852	Pyriproxyfen	Cx. pipiens	PKR	0.0005	23	3	26	0.115385	0.884615	0.0814862	0.918514	0.0369057
45852	Pyriproxyfen	Cx. pipiens	PKR	0.0005	16	4	20	0.2	0.8	0.0814862	0.918514	0.129028
45852	Pyriproxyfen	Cx. pipiens	PKR	0.075	14	6	20	0.3	0.7	0.0814862	0.918514	0.237899
45852	Pyriproxyfen	Cx. pipiens	PKR	0.75	7	14	21	0.666667	0.333333	0.0814862	0.918514	0.637095
45852	Pyriproxyfen	Cx. pipiens	PKR	50	0	24	24	1	0	0.0814862	0.918514	1
45852	Pyriproxyfen	Cx. pipiens	PKR	0.75	10	9	19	0.473684	0.526316	0.0814862	0.918514	0.426992
45852	Pyriproxyfen	Cx. pipiens	PKR	50	1	24	25	0.96	0.04	0.0814862	0.918514	0.956451
45852	Pyriproxyfen	Cx. pipiens	PKR	5	1	23	24	0.958333	0.0416667	0.0814862	0.918514	0.954637
45852	Pyriproxyfen	Cx. pipiens	PKR	0.5	1	21	22	0.954545	0.0454545	0.0814862	0.918514	0.950513
45852	Pyriproxyfen	Cx. pipiens	PKR	0.5	2	16	18	0.888889	0.111111	0.0814862	0.918514	0.879032
45852	Pyriproxyfen	Cx. pipiens	PKR	0.05	14	7	21	0.333333	0.666667	0.0814862	0.918514	0.27419
45852	Pyriproxyfen	Cx. pipiens	PKR	5	5	13	18	0.722222	0.277778	0.0814862	0.918514	0.697579
45852	Pyriproxyfen	Cx. pipiens	PKR	7.5	3	18	21	0.857143	0.142857	0.0814862	0.918514	0.844469
45852	Pyriproxyfen	Cx. pipiens	PKR	50	0	21	21	1	0	0.0814862	0.918514	1
45852	Pyriproxyfen	Cx. pipiens	PKR	0.005	21	4	25	0.16	0.84	0.0814862	0.918514	0.0854792
45852	Pyriproxyfen	Cx. pipiens	PKR	0.5	12	10	22	0.454545	0.545455	0.0814862	0.918514	0.406155
45852	Pyriproxyfen	Cx. pipiens	PKR	0.005	15	9	24	0.375	0.625	0.0814862	0.918514	0.319553
45852	Pyriproxyfen	Cx. pipiens	PKR	0.0005	17	2	19	0.105263	0.894737	0.0814862	0.918514	0.0258863
45852	Pyriproxyfen	Cx. pipiens	PKR	0.05	13	11	24	0.458333	0.541667	0.0814862	0.918514	0.410279
45852	Pyriproxyfen	Cx. pipiens	PKR	0.005	15	7	22	0.318182	0.681818	0.0814862	0.918514	0.257694
45852	Pyriproxyfen	Cx. pipiens	PKR	7.5	2	23	25	0.92	0.08	0.0814862	0.918514	0.912903
45852	Pyriproxyfen	Cx. pipiens	PKR	0.075	16	7	23	0.304348	0.695652	0.0814862	0.918514	0.242633
45852	Control	Cx. pipiens	PKR	Control	15	2	17	0.117647	0.882353	0.0814862	0.918514	0.0393689
45852	Control	Cx. pipiens	PKR	Control	22	1	23	0.0434783	0.956522	0.0814862	0.918514	-0.0413798
45852	Control	Cx. pipiens	PKR	Control	22	2	24	0.0833333	0.916667	0.0814862	0.918514	0.00201098
45860	Pyriproxyfen	Cx. pipiens	15M	0.75	1	20	21	0.952381	0.047619	0.0568182	0.943182	0.949512
45860	Pyriproxyfen	Cx. pipiens	15M	0.075	13	10	23	0.434783	0.565217	0.0568182	0.943182	0.400733
45860	Pyriproxyfen	Cx. pipiens	15M	7.5	0	20	20	1	0	0.0568182	0.943182	1
45860	Pyriproxyfen	Cx. pipiens	15M	0.075	14	5	19	0.263158	0.736842	0.0568182	0.943182	0.21877
45860	Pyriproxyfen	Cx. pipiens	15M	0.75	2	19	21	0.904762	0.0952381	0.0568182	0.943182	0.899025
45860	Pyriproxyfen	Cx. pipiens	15M	0.075	4	13	17	0.764706	0.235294	0.0568182	0.943182	0.750532
45860	Pyriproxyfen	Cx. pipiens	15M	7.5	0	23	23	1	0	0.0568182	0.943182	1
45860	Pyriproxyfen	Cx. pipiens	15M	7.5	0	19	19	1	0	0.0568182	0.943182	1
45860	Pyriproxyfen	Cx. pipiens	15M	0.75	3	15	18	0.833333	0.166667	0.0568182	0.943182	0.823293
45860	Pyriproxyfen	Cx. pipiens	15M	0.00075	20	6	26	0.230769	0.769231	0.0568182	0.943182	0.18443
45860	Pyriproxyfen	Cx. pipiens	15M	0.0075	15	8	23	0.347826	0.652174	0.0568182	0.943182	0.308539
45860	Pyriproxyfen	Cx. pipiens	15M	0.00075	17	4	21	0.190476	0.809524	0.0568182	0.943182	0.14171
45860	Pyriproxyfen	Cx. pipiens	15M	0.00075	11	8	19	0.421053	0.578947	0.0568182	0.943182	0.386176
45860	Pyriproxyfen	Cx. pipiens	15M	0.0075	16	6	22	0.272727	0.727273	0.0568182	0.943182	0.228916
45860	Pyriproxyfen	Cx. pipiens	15M	0.0075	20	2	22	0.0909091	0.909091	0.0568182	0.943182	0.0361446
45860	Control	Cx. pipiens	15M	Control	21	1	22	0.0454545	0.954545	0.0568182	0.943182	-0.0120482
45860	Control	Cx. pipiens	15M	Control	25	0	25	0	1	0.0568182	0.943182	-0.060241
45860	Control	Cx. pipiens	15M	Control	21	3	24	0.125	0.875	0.0568182	0.943182	0.0722892
45856	Control	Cx. pipiens	29M	Control	23	0	23	0	1	0.055	0.945	-0.0582011
45856	Control	Cx. pipiens	29M	Control	14	2	16	0.125	0.875	0.055	0.945	0.0740741
45856	Control	Cx. pipiens	29M	Control	24	1	25	0.04	0.96	0.055	0.945	-0.015873
45856	Pyriproxyfen	Cx. pipiens	29M	0.005	15	6	21	0.285714	0.714286	0.055	0.945	0.244142
45856	Pyriproxyfen	Cx. pipiens	29M	0.5	11	11	22	0.5	0.5	0.055	0.945	0.470899
45856	Pyriproxyfen	Cx. pipiens	29M	5	2	21	23	0.913043	0.0869565	0.055	0.945	0.907983
45856	Pyriproxyfen	Cx. pipiens	29M	0.005	21	4	25	0.16	0.84	0.055	0.945	0.111111
45856	Pyriproxyfen	Cx. pipiens	29M	0.005	22	2	24	0.0833333	0.916667	0.055	0.945	0.0299824
45856	Pyriproxyfen	Cx. pipiens	29M	0.0005	20	5	25	0.2	0.8	0.055	0.945	0.153439
45856	Pyriproxyfen	Cx. pipiens	29M	0.5	10	8	18	0.444444	0.555556	0.055	0.945	0.412111
45856	Pyriproxyfen	Cx. pipiens	29M	5	0	25	25	1	0	0.055	0.945	1
45856	Pyriproxyfen	Cx. pipiens	29M	5	2	18	20	0.9	0.1	0.055	0.945	0.89418
45856	Pyriproxyfen	Cx. pipiens	29M	0.0005	19	3	22	0.136364	0.863636	0.055	0.945	0.0860991
45856	Pyriproxyfen	Cx. pipiens	29M	0.0005	23	2	25	0.08	0.92	0.055	0.945	0.026455
45856	Pyriproxyfen	Cx. pipiens	29M	50	0	24	24	1	0	0.055	0.945	1
45856	Pyriproxyfen	Cx. pipiens	29M	50	0	25	25	1	0	0.055	0.945	1
45856	Pyriproxyfen	Cx. pipiens	29M	0.05	12	6	18	0.333333	0.666667	0.055	0.945	0.294533
45856	Pyriproxyfen	Cx. pipiens	29M	50	1	19	20	0.95	0.05	0.055	0.945	0.94709
45856	Pyriproxyfen	Cx. pipiens	29M	0.05	22	4	26	0.153846	0.846154	0.055	0.945	0.104599
45856	Pyriproxyfen	Cx. pipiens	29M	0.5	2	20	22	0.909091	0.0909091	0.055	0.945	0.9038
45856	Pyriproxyfen	Cx. pipiens	29M	0.05	15	7	22	0.318182	0.681818	0.055	0.945	0.278499
45856	Pyriproxyfen	Cx. pipiens	29M	100	0	24	24	1	0	0.0138889	0.986111	1
45856	Pyriproxyfen	Cx. pipiens	29M	1	7	13	20	0.65	0.35	0.0138889	0.986111	0.64507
45856	Pyriproxyfen	Cx. pipiens	29M	1	1	20	21	0.952381	0.047619	0.0138889	0.986111	0.95171
45856	Pyriproxyfen	Cx. pipiens	29M	0.1	16	6	22	0.272727	0.727273	0.0138889	0.986111	0.262484
45856	Pyriproxyfen	Cx. pipiens	29M	0.1	7	13	20	0.65	0.35	0.0138889	0.986111	0.64507
45856	Pyriproxyfen	Cx. pipiens	29M	1	5	15	20	0.75	0.25	0.0138889	0.986111	0.746479
45856	Pyriproxyfen	Cx. pipiens	29M	0.01	23	2	25	0.08	0.92	0.0138889	0.986111	0.0670423
45856	Pyriproxyfen	Cx. pipiens	29M	0.01	14	5	19	0.263158	0.736842	0.0138889	0.986111	0.25278
45856	Pyriproxyfen	Cx. pipiens	29M	0.01	21	4	25	0.16	0.84	0.0138889	0.986111	0.148169
45856	Pyriproxyfen	Cx. pipiens	29M	10	2	21	23	0.913043	0.0869565	0.0138889	0.986111	0.911819
45856	Pyriproxyfen	Cx. pipiens	29M	0.0001	21	2	23	0.0869565	0.913043	0.0138889	0.986111	0.0740968
45856	Pyriproxyfen	Cx. pipiens	29M	0.0001	26	1	27	0.037037	0.962963	0.0138889	0.986111	0.0234742
45856	Control	Cx. pipiens	29M	Control	26	0	26	0	1	0.0626781	0.937322	-0.0668693
45856	Control	Cx. pipiens	29M	Control	24	3	27	0.111111	0.888889	0.0626781	0.937322	0.0516717
45856	Control	Cx. pipiens	29M	Control	24	2	26	0.0769231	0.923077	0.0626781	0.937322	0.0151976
45856	Pyriproxyfen	Cx. pipiens	29M	0.0001	13	5	18	0.277778	0.722222	0.0626781	0.937322	0.229483
45856	Pyriproxyfen	Cx. pipiens	29M	0.001	25	0	25	0	1	0.0626781	0.937322	-0.0668693
45856	Pyriproxyfen	Cx. pipiens	29M	0.1	4	20	24	0.833333	0.166667	0.0626781	0.937322	0.822188
45856	Pyriproxyfen	Cx. pipiens	29M	1	3	16	19	0.842105	0.157895	0.0626781	0.937322	0.831547
45856	Pyriproxyfen	Cx. pipiens	29M	100	0	20	20	1	0	0.0626781	0.937322	1
45856	Pyriproxyfen	Cx. pipiens	29M	10	0	21	21	1	0	0.0626781	0.937322	1
45856	Pyriproxyfen	Cx. pipiens	29M	0.001	17	5	22	0.227273	0.772727	0.0626781	0.937322	0.175601
45856	Pyriproxyfen	Cx. pipiens	29M	0.001	26	0	26	0	1	0.0626781	0.937322	-0.0668693
45856	Pyriproxyfen	Cx. pipiens	29M	0.01	16	6	22	0.272727	0.727273	0.0626781	0.937322	0.224095
45856	Pyriproxyfen	Cx. pipiens	29M	0.1	12	8	20	0.4	0.6	0.0626781	0.937322	0.359878
45856	Pyriproxyfen	Cx. pipiens	29M	100	0	20	20	1	0	0.0626781	0.937322	1
45856	Pyriproxyfen	Cx. pipiens	29M	10	2	19	21	0.904762	0.0952381	0.0626781	0.937322	0.898393
45859	Pyriproxyfen	Cx. pipiens	29M	0.0075	13	7	20	0.35	0.65	0.155797	0.844203	0.230043
45859	Pyriproxyfen	Cx. pipiens	29M	0.075	15	9	24	0.375	0.625	0.155797	0.844203	0.259657
45859	Pyriproxyfen	Cx. pipiens	29M	0.75	4	15	19	0.789474	0.210526	0.155797	0.844203	0.750621
45859	Pyriproxyfen	Cx. pipiens	29M	7.5	1	21	22	0.954545	0.0454545	0.155797	0.844203	0.946157
45859	Pyriproxyfen	Cx. pipiens	29M	7.5	1	20	21	0.952381	0.047619	0.155797	0.844203	0.943593
45859	Pyriproxyfen	Cx. pipiens	29M	7.5	1	18	19	0.947368	0.0526316	0.155797	0.844203	0.937655
45859	Pyriproxyfen	Cx. pipiens	29M	0.075	6	13	19	0.684211	0.315789	0.155797	0.844203	0.625932
45859	Pyriproxyfen	Cx. pipiens	29M	0.0075	10	9	19	0.473684	0.526316	0.155797	0.844203	0.376553
45859	Pyriproxyfen	Cx. pipiens	29M	0.075	9	9	18	0.5	0.5	0.155797	0.844203	0.407725
45859	Pyriproxyfen	Cx. pipiens	29M	0.0075	14	6	20	0.3	0.7	0.155797	0.844203	0.170815
45859	Pyriproxyfen	Cx. pipiens	29M	0.75	4	13	17	0.764706	0.235294	0.155797	0.844203	0.721283
45859	Pyriproxyfen	Cx. pipiens	29M	0.75	4	14	18	0.777778	0.222222	0.155797	0.844203	0.736767
45859	Control	Cx. pipiens	29M	Control	17	2	19	0.105263	0.894737	0.0971995	0.9028	0.0089318
45859	Control	Cx. pipiens	29M	Control	18	3	21	0.142857	0.857143	0.0971995	0.9028	0.0505733
45859	Control	Cx. pipiens	29M	Control	22	1	23	0.0434783	0.956522	0.0971995	0.9028	-0.0595051
45860	Pyriproxyfen	Cx. pipiens	15M	0.5	6	14	20	0.7	0.3	0.0971995	0.9028	0.667701
45860	Pyriproxyfen	Cx. pipiens	15M	50	0	23	23	1	0	0.0971995	0.9028	1
45860	Pyriproxyfen	Cx. pipiens	15M	0.005	22	4	26	0.153846	0.846154	0.0971995	0.9028	0.0627455
45860	Pyriproxyfen	Cx. pipiens	15M	0.5	4	21	25	0.84	0.16	0.0971995	0.9028	0.822774
45860	Pyriproxyfen	Cx. pipiens	15M	0.5	12	10	22	0.454545	0.545455	0.0971995	0.9028	0.395819
45860	Pyriproxyfen	Cx. pipiens	15M	0.05	11	9	20	0.45	0.55	0.0971995	0.9028	0.390785
45860	Pyriproxyfen	Cx. pipiens	15M	0.005	18	2	20	0.1	0.9	0.0971995	0.9028	0.00310199
45860	Pyriproxyfen	Cx. pipiens	15M	0.005	19	2	21	0.0952381	0.904762	0.0971995	0.9028	-0.0021726
45860	Pyriproxyfen	Cx. pipiens	15M	0.0005	15	8	23	0.347826	0.652174	0.0971995	0.9028	0.27761
45860	Pyriproxyfen	Cx. pipiens	15M	5	0	23	23	1	0	0.0971995	0.9028	1
45860	Pyriproxyfen	Cx. pipiens	15M	5	0	25	25	1	0	0.0971995	0.9028	1
45860	Pyriproxyfen	Cx. pipiens	15M	50	0	23	23	1	0	0.0971995	0.9028	1
45860	Pyriproxyfen	Cx. pipiens	15M	50	0	19	19	1	0	0.0971995	0.9028	1
45860	Pyriproxyfen	Cx. pipiens	15M	0.05	23	0	23	0	1	0.0971995	0.9028	-0.107664
45860	Pyriproxyfen	Cx. pipiens	15M	0.05	14	9	23	0.391304	0.608696	0.0971995	0.9028	0.325769
45860	Pyriproxyfen	Cx. pipiens	15M	0.0005	13	8	21	0.380952	0.619048	0.0971995	0.9028	0.314303
45860	Control	Cx. pipiens	15M	Control	23	0	23	0	1	0.0926984	0.907302	-0.102169
45860	Control	Cx. pipiens	15M	Control	16	5	21	0.238095	0.761905	0.0926984	0.907302	0.160252
45860	Control	Cx. pipiens	15M	Control	24	1	25	0.04	0.96	0.0926984	0.907302	-0.0580826
45859	Pyriproxyfen	Cx. pipiens	15M	0.1	15	6	21	0.285714	0.714286	0.0926984	0.907302	0.212736
45859	Pyriproxyfen	Cx. pipiens	15M	0.1	5	17	22	0.772727	0.227273	0.0926984	0.907302	0.749507
45859	Pyriproxyfen	Cx. pipiens	15M	1	8	10	18	0.555556	0.444444	0.0926984	0.907302	0.510147
45859	Pyriproxyfen	Cx. pipiens	15M	1	5	17	22	0.772727	0.227273	0.0926984	0.907302	0.749507
45859	Pyriproxyfen	Cx. pipiens	15M	1	2	18	20	0.9	0.1	0.0926984	0.907302	0.889783
45859	Pyriproxyfen	Cx. pipiens	15M	100	0	23	23	1	0	0.0926984	0.907302	1
45859	Pyriproxyfen	Cx. pipiens	15M	0.001	12	6	18	0.333333	0.666667	0.0926984	0.907302	0.26522
45859	Pyriproxyfen	Cx. pipiens	15M	0.001	21	7	28	0.25	0.75	0.0926984	0.907302	0.173373
45859	Pyriproxyfen	Cx. pipiens	15M	0.0001	22	1	23	0.0434783	0.956522	0.0926984	0.907302	-0.0542489
45859	Pyriproxyfen	Cx. pipiens	15M	0.01	9	11	20	0.55	0.45	0.0926984	0.907302	0.504024
45859	Pyriproxyfen	Cx. pipiens	15M	0.001	10	8	18	0.444444	0.555556	0.0926984	0.907302	0.387684
45859	Pyriproxyfen	Cx. pipiens	15M	0.01	15	3	18	0.166667	0.833333	0.0926984	0.907302	0.0815255
45859	Pyriproxyfen	Cx. pipiens	15M	5	2	15	17	0.882353	0.117647	0.0926984	0.907302	0.870333
45859	Pyriproxyfen	Cx. pipiens	15M	0.0005	22	0	22	0	1	0.0926984	0.907302	-0.102169
45859	Pyriproxyfen	Cx. pipiens	15M	0.01	15	4	19	0.210526	0.789474	0.0926984	0.907302	0.129866
45859	Pyriproxyfen	Cx. pipiens	15M	0.1	10	11	21	0.52381	0.47619	0.0926984	0.907302	0.475157
45859	Pyriproxyfen	Cx. pipiens	15M	0.01	8	9	17	0.529412	0.470588	0.0926984	0.907302	0.481332
45859	Pyriproxyfen	Cx. pipiens	15M	0.0001	21	2	23	0.0869565	0.913043	0.0926984	0.907302	-0.00632854
45859	Pyriproxyfen	Cx. pipiens	15M	0.0001	12	5	17	0.294118	0.705882	0.0926984	0.907302	0.221998
45859	Pyriproxyfen	Cx. pipiens	15M	10	4	20	24	0.833333	0.166667	0.0926984	0.907302	0.816305
45859	Pyriproxyfen	Cx. pipiens	15M	100	1	20	21	0.952381	0.047619	0.0926984	0.907302	0.947516
45859	Pyriproxyfen	Cx. pipiens	15M	10	0	21	21	1	0	0.0926984	0.907302	1
45859	Pyriproxyfen	Cx. pipiens	15M	10	1	21	22	0.954545	0.0454545	0.0926984	0.907302	0.949901
45859	Pyriproxyfen	Cx. pipiens	15M	100	0	24	24	1	0	0.0926984	0.907302	1
45859	Pyriproxyfen	Cx. pipiens	15M	1	9	9	18	0.5	0.5	0.0926984	0.907302	0.448915
45859	Pyriproxyfen	Cx. pipiens	15M	0.1	9	8	17	0.470588	0.529412	0.0926984	0.907302	0.416499
45859	Control	Cx. pipiens	C21	Control	20	2	22	0.0909091	0.909091	0.0895916	0.910408	0.00144718
45859	Control	Cx. pipiens	C21	Control	20	2	22	0.0909091	0.909091	0.0895916	0.910408	0.00144718
45859	Control	Cx. pipiens	C21	Control	21	2	23	0.0869565	0.913043	0.0895916	0.910408	-0.00289436
45859	Pyriproxyfen	Cx. pipiens	C21	10	0	21	21	1	0	0.0895916	0.910408	1
45859	Pyriproxyfen	Cx. pipiens	C21	0.0001	22	2	24	0.0833333	0.916667	0.0895916	0.910408	-0.0068741
45859	Pyriproxyfen	Cx. pipiens	C21	0.01	15	6	21	0.285714	0.714286	0.0895916	0.910408	0.215423
45859	Pyriproxyfen	Cx. pipiens	C21	0.001	10	10	20	0.5	0.5	0.0895916	0.910408	0.450796
45859	Pyriproxyfen	Cx. pipiens	C21	0.1	7	10	17	0.588235	0.411765	0.0895916	0.910408	0.547714
45859	Pyriproxyfen	Cx. pipiens	C21	0.1	15	10	25	0.4	0.6	0.0895916	0.910408	0.340955
45859	Pyriproxyfen	Cx. pipiens	C21	10	2	23	25	0.92	0.08	0.0895916	0.910408	0.912127
45859	Pyriproxyfen	Cx. pipiens	C21	10	3	20	23	0.869565	0.130435	0.0895916	0.910408	0.856729
45859	Pyriproxyfen	Cx. pipiens	C21	1	9	14	23	0.608696	0.391304	0.0895916	0.910408	0.570188
45859	Pyriproxyfen	Cx. pipiens	C21	100	1	22	23	0.956522	0.0434783	0.0895916	0.910408	0.952243
45859	Pyriproxyfen	Cx. pipiens	C21	0.01	15	4	19	0.210526	0.789474	0.0895916	0.910408	0.132836
45859	Pyriproxyfen	Cx. pipiens	C21	1	9	10	19	0.526316	0.473684	0.0895916	0.910408	0.479701
45859	Pyriproxyfen	Cx. pipiens	C21	0.1	14	12	26	0.461538	0.538462	0.0895916	0.910408	0.408549
45859	Pyriproxyfen	Cx. pipiens	C21	0.001	17	3	20	0.15	0.85	0.0895916	0.910408	0.0663531
45859	Pyriproxyfen	Cx. pipiens	C21	0.075	14	8	22	0.363636	0.636364	0.0895916	0.910408	0.301013
45859	Pyriproxyfen	Cx. pipiens	C21	0.0001	23	3	26	0.115385	0.884615	0.0895916	0.910408	0.0283313
45859	Pyriproxyfen	Cx. pipiens	C21	0.01	16	5	21	0.238095	0.761905	0.0895916	0.910408	0.163118
45859	Pyriproxyfen	Cx. pipiens	C21	100	0	20	20	1	0	0.0895916	0.910408	1
45859	Pyriproxyfen	Cx. pipiens	C21	100	0	25	25	1	0	0.0895916	0.910408	1
45859	Pyriproxyfen	Cx. pipiens	C21	0.1	16	6	22	0.272727	0.727273	0.0895916	0.910408	0.201158
45859	Pyriproxyfen	Cx. pipiens	C21	0.01	22	0	22	0	1	0.0895916	0.910408	-0.0984081
45859	Pyriproxyfen	Cx. pipiens	C21	1	5	15	20	0.75	0.25	0.0895916	0.910408	0.725398
45859	Pyriproxyfen	Cx. pipiens	C21	1	3	20	23	0.869565	0.130435	0.0895916	0.910408	0.856729
45859	Pyriproxyfen	Cx. pipiens	C21	100	1	25	26	0.961538	0.0384615	0.0895916	0.910408	0.957754
45859	Pyriproxyfen	Cx. pipiens	C21	0.0001	19	3	22	0.136364	0.863636	0.0895916	0.910408	0.0513748
45859	Pyriproxyfen	Cx. pipiens	C21	0.001	22	2	24	0.0833333	0.916667	0.0895916	0.910408	-0.0068741
45859	Pyriproxyfen	Cx. pipiens	C21	1	8	12	20	0.6	0.4	0.0895916	0.910408	0.560637
45860	Pyriproxyfen	Cx. pipiens	C21	7.5	1	22	23	0.956522	0.0434783	0.0529412	0.947059	0.954091
45860	Pyriproxyfen	Cx. pipiens	C21	0.075	15	6	21	0.285714	0.714286	0.0529412	0.947059	0.245785
45860	Pyriproxyfen	Cx. pipiens	C21	0.0075	14	6	20	0.3	0.7	0.0529412	0.947059	0.26087
45860	Pyriproxyfen	Cx. pipiens	C21	0.075	9	13	22	0.590909	0.409091	0.0529412	0.947059	0.568041
45860	Pyriproxyfen	Cx. pipiens	C21	0.75	11	10	21	0.47619	0.52381	0.0529412	0.947059	0.446909
45860	Pyriproxyfen	Cx. pipiens	C21	0.0075	13	8	21	0.380952	0.619048	0.0529412	0.947059	0.346347
45860	Pyriproxyfen	Cx. pipiens	C21	0.75	3	18	21	0.857143	0.142857	0.0529412	0.947059	0.849157
45860	Pyriproxyfen	Cx. pipiens	C21	7.5	2	21	23	0.913043	0.0869565	0.0529412	0.947059	0.908183
45860	Pyriproxyfen	Cx. pipiens	C21	0.75	4	19	23	0.826087	0.173913	0.0529412	0.947059	0.816365
45860	Pyriproxyfen	Cx. pipiens	C21	7.5	2	18	20	0.9	0.1	0.0529412	0.947059	0.89441
45860	Pyriproxyfen	Cx. pipiens	C21	0.0075	19	3	22	0.136364	0.863636	0.0529412	0.947059	0.0880858
45860	Control	Cx. pipiens	C21	Control	18	2	20	0.1	0.9	0.0529412	0.947059	0.0496894
45860	Control	Cx. pipiens	C21	Control	16	1	17	0.0588235	0.941176	0.0529412	0.947059	0.00621118
45860	Control	Cx. pipiens	C21	Control	24	0	24	0	1	0.0529412	0.947059	-0.0559006
45860	Pyriproxyfen	Cx. pipiens	C21	0.5	6	16	22	0.727273	0.272727	0.0289855	0.971014	0.719132
45860	Pyriproxyfen	Cx. pipiens	C21	0.5	7	14	21	0.666667	0.333333	0.0289855	0.971014	0.656716
45860	Pyriproxyfen	Cx. pipiens	C21	0.0005	15	6	21	0.285714	0.714286	0.0289855	0.971014	0.264392
45860	Pyriproxyfen	Cx. pipiens	C21	0.5	4	20	24	0.833333	0.166667	0.0289855	0.971014	0.828358
45860	Pyriproxyfen	Cx. pipiens	C21	5	1	20	21	0.952381	0.047619	0.0289855	0.971014	0.950959
45860	Pyriproxyfen	Cx. pipiens	C21	0.005	23	1	24	0.0416667	0.958333	0.0289855	0.971014	0.0130597
45860	Pyriproxyfen	Cx. pipiens	C21	0.05	15	6	21	0.285714	0.714286	0.0289855	0.971014	0.264392
45860	Pyriproxyfen	Cx. pipiens	C21	0.005	19	2	21	0.0952381	0.904762	0.0289855	0.971014	0.0682303
45860	Pyriproxyfen	Cx. pipiens	C21	0.005	15	4	19	0.210526	0.789474	0.0289855	0.971014	0.18696
45860	Pyriproxyfen	Cx. pipiens	C21	0.5	11	8	19	0.421053	0.578947	0.0289855	0.971014	0.403771
45860	Pyriproxyfen	Cx. pipiens	C21	50	0	25	25	1	0	0.0289855	0.971014	1
45860	Pyriproxyfen	Cx. pipiens	C21	0.05	25	1	26	0.0384615	0.961538	0.0289855	0.971014	0.0097589
45860	Pyriproxyfen	Cx. pipiens	C21	5	4	15	19	0.789474	0.210526	0.0289855	0.971014	0.783189
45860	Pyriproxyfen	Cx. pipiens	C21	5	0	21	21	1	0	0.0289855	0.971014	1
45860	Pyriproxyfen	Cx. pipiens	C21	0.05	16	2	18	0.111111	0.888889	0.0289855	0.971014	0.0845771
45860	Pyriproxyfen	Cx. pipiens	C21	0.05	14	6	20	0.3	0.7	0.0289855	0.971014	0.279104
45860	Pyriproxyfen	Cx. pipiens	C21	50	0	22	22	1	0	0.0289855	0.971014	1
45860	Pyriproxyfen	Cx. pipiens	C21	50	0	15	15	1	0	0.0289855	0.971014	1
45860	Pyriproxyfen	Cx. pipiens	C21	0.0005	14	7	21	0.333333	0.666667	0.0289855	0.971014	0.313433
45860	Pyriproxyfen	Cx. pipiens	C21	5	4	19	23	0.826087	0.173913	0.0289855	0.971014	0.820896
45860	Pyriproxyfen	Cx. pipiens	C21	0.0005	14	7	21	0.333333	0.666667	0.0289855	0.971014	0.313433
45860	Pyriproxyfen	Cx. pipiens	C21	0.005	15	6	21	0.285714	0.714286	0.0289855	0.971014	0.264392
45860	Control	Cx. pipiens	C21	Control	21	0	21	0	1	0.0289855	0.971014	-0.0298507
45860	Control	Cx. pipiens	C21	Control	19	0	19	0	1	0.0289855	0.971014	-0.0298507
45860	Control	Cx. pipiens	C21	Control	21	2	23	0.0869565	0.913043	0.0289855	0.971014	0.0597015
45866	Pyriproxyfen	Cx. pipiens	AHC	7.5	0	22	22	1	0	0.157287	0.842713	1
45866	Pyriproxyfen	Cx. pipiens	AHC	0.075	9	8	17	0.470588	0.529412	0.157287	0.842713	0.371777
45866	Pyriproxyfen	Cx. pipiens	AHC	0.0075	22	2	24	0.0833333	0.916667	0.157287	0.842713	-0.0877568
45866	Pyriproxyfen	Cx. pipiens	AHC	0.075	10	9	19	0.473684	0.526316	0.157287	0.842713	0.375451
45866	Pyriproxyfen	Cx. pipiens	AHC	7.5	0	25	25	1	0	0.157287	0.842713	1
45866	Pyriproxyfen	Cx. pipiens	AHC	0.0075	14	6	20	0.3	0.7	0.157287	0.842713	0.169349
45866	Pyriproxyfen	Cx. pipiens	AHC	0.00075	11	9	20	0.45	0.55	0.157287	0.842713	0.347346
45866	Pyriproxyfen	Cx. pipiens	AHC	7.5	0	21	21	1	0	0.157287	0.842713	1
45866	Pyriproxyfen	Cx. pipiens	AHC	0.075	12	8	20	0.4	0.6	0.157287	0.842713	0.288014
45866	Pyriproxyfen	Cx. pipiens	AHC	0.75	2	19	21	0.904762	0.0952381	0.157287	0.842713	0.886986
45866	Pyriproxyfen	Cx. pipiens	AHC	0.0075	9	12	21	0.571429	0.428571	0.157287	0.842713	0.491438
45866	Pyriproxyfen	Cx. pipiens	AHC	0.75	2	20	22	0.909091	0.0909091	0.157287	0.842713	0.892123
45866	Pyriproxyfen	Cx. pipiens	AHC	0.75	3	19	22	0.863636	0.136364	0.157287	0.842713	0.838185
45866	Pyriproxyfen	Cx. pipiens	AHC	0.00075	15	5	20	0.25	0.75	0.157287	0.842713	0.110017
45866	Pyriproxyfen	Cx. pipiens	AHC	0.00075	14	5	19	0.263158	0.736842	0.157287	0.842713	0.125631
45866	Control	Cx. pipiens	AHC	Control	18	3	21	0.142857	0.857143	0.157287	0.842713	-0.0171233
45866	Control	Cx. pipiens	AHC	Control	20	2	22	0.0909091	0.909091	0.157287	0.842713	-0.0787671
45866	Control	Cx. pipiens	AHC	Control	16	5	21	0.238095	0.761905	0.157287	0.842713	0.0958904
45862	Control	Cx. pipiens	AHC	Control	17	2	19	0.105263	0.894737	0.127565	0.872435	-0.0255631
45862	Control	Cx. pipiens	AHC	Control	21	2	23	0.0869565	0.913043	0.127565	0.872435	-0.0465465
45862	Control	Cx. pipiens	AHC	Control	17	4	21	0.190476	0.809524	0.127565	0.872435	0.0721096
45862	Pyriproxyfen	Cx. pipiens	AHC	0.0005	8	10	18	0.555556	0.444444	0.127565	0.872435	0.49057
45862	Pyriproxyfen	Cx. pipiens	AHC	0.0005	17	3	20	0.15	0.85	0.127565	0.872435	0.0257151
45862	Pyriproxyfen	Cx. pipiens	AHC	0.005	13	5	18	0.277778	0.722222	0.127565	0.872435	0.172176
45862	Pyriproxyfen	Cx. pipiens	AHC	0.005	17	3	20	0.15	0.85	0.127565	0.872435	0.0257151
45862	Pyriproxyfen	Cx. pipiens	AHC	50	0	21	21	1	0	0.127565	0.872435	1
45862	Pyriproxyfen	Cx. pipiens	AHC	0.05	18	1	19	0.0526316	0.947368	0.127565	0.872435	-0.0858903
45862	Pyriproxyfen	Cx. pipiens	AHC	0.5	7	11	18	0.611111	0.388889	0.127565	0.872435	0.554249
45862	Pyriproxyfen	Cx. pipiens	AHC	0.05	12	7	19	0.368421	0.631579	0.127565	0.872435	0.276073
45862	Pyriproxyfen	Cx. pipiens	AHC	0.05	16	5	21	0.238095	0.761905	0.127565	0.872435	0.126691
45862	Pyriproxyfen	Cx. pipiens	AHC	0.0005	13	9	22	0.409091	0.590909	0.127565	0.872435	0.32269
45862	Pyriproxyfen	Cx. pipiens	AHC	0.5	8	15	23	0.652174	0.347826	0.127565	0.872435	0.601316
45862	Pyriproxyfen	Cx. pipiens	AHC	5	0	21	21	1	0	0.127565	0.872435	1
45862	Pyriproxyfen	Cx. pipiens	AHC	5	1	18	19	0.947368	0.0526316	0.127565	0.872435	0.939673
45862	Pyriproxyfen	Cx. pipiens	AHC	50	0	20	20	1	0	0.127565	0.872435	1
45862	Pyriproxyfen	Cx. pipiens	AHC	5	0	20	20	1	0	0.127565	0.872435	1
45862	Pyriproxyfen	Cx. pipiens	AHC	50	0	23	23	1	0	0.127565	0.872435	1
45862	Pyriproxyfen	Cx. pipiens	AHC	0.5	5	15	20	0.75	0.25	0.127565	0.872435	0.713446
45862	Pyriproxyfen	Cx. pipiens	AHC	0.005	17	3	20	0.15	0.85	0.127565	0.872435	0.0257151
45862	Pyriproxyfen	Cx. pipiens	AHC	0.1	9	13	22	0.590909	0.409091	0.0634921	0.936508	0.563174
45862	Pyriproxyfen	Cx. pipiens	AHC	10	0	20	20	1	0	0.0634921	0.936508	1
45862	Pyriproxyfen	Cx. pipiens	AHC	100	0	21	21	1	0	0.0634921	0.936508	1
45862	Pyriproxyfen	Cx. pipiens	AHC	100	0	22	22	1	0	0.0634921	0.936508	1
45862	Pyriproxyfen	Cx. pipiens	AHC	1	1	22	23	0.956522	0.0434783	0.0634921	0.936508	0.953574
45862	Pyriproxyfen	Cx. pipiens	AHC	0.001	14	5	19	0.263158	0.736842	0.0634921	0.936508	0.213202
45862	Pyriproxyfen	Cx. pipiens	AHC	0.1	16	5	21	0.238095	0.761905	0.0634921	0.936508	0.186441
45862	Pyriproxyfen	Cx. pipiens	AHC	10	0	22	22	1	0	0.0634921	0.936508	1
45862	Pyriproxyfen	Cx. pipiens	AHC	1	3	17	20	0.85	0.15	0.0634921	0.936508	0.839831
45862	Pyriproxyfen	Cx. pipiens	AHC	10	1	20	21	0.952381	0.047619	0.0634921	0.936508	0.949153
45862	Pyriproxyfen	Cx. pipiens	AHC	0.0001	23	3	26	0.115385	0.884615	0.0634921	0.936508	0.0554107
45862	Pyriproxyfen	Cx. pipiens	AHC	0.001	23	4	27	0.148148	0.851852	0.0634921	0.936508	0.0903955
45862	Pyriproxyfen	Cx. pipiens	AHC	0.0001	18	5	23	0.217391	0.782609	0.0634921	0.936508	0.164333
45862	Pyriproxyfen	Cx. pipiens	AHC	0.01	11	10	21	0.47619	0.52381	0.0634921	0.936508	0.440678
45862	Pyriproxyfen	Cx. pipiens	AHC	0.01	17	4	21	0.190476	0.809524	0.0634921	0.936508	0.135593
45862	Pyriproxyfen	Cx. pipiens	AHC	0.001	8	12	20	0.6	0.4	0.0634921	0.936508	0.572881
45862	Pyriproxyfen	Cx. pipiens	AHC	100	0	23	23	1	0	0.0634921	0.936508	1
45862	Pyriproxyfen	Cx. pipiens	AHC	0.01	17	6	23	0.26087	0.73913	0.0634921	0.936508	0.210759
45862	Pyriproxyfen	Cx. pipiens	AHC	0.0001	15	6	21	0.285714	0.714286	0.0634921	0.936508	0.237288
45862	Pyriproxyfen	Cx. pipiens	AHC	1	6	16	22	0.727273	0.272727	0.0634921	0.936508	0.708783
45862	Pyriproxyfen	Cx. pipiens	AHC	0.1	9	15	24	0.625	0.375	0.0634921	0.936508	0.599576
45862	Control	Cx. pipiens	AHC	Control	18	3	21	0.142857	0.857143	0.0634921	0.936508	0.0847458
45862	Control	Cx. pipiens	AHC	Control	20	1	21	0.047619	0.952381	0.0634921	0.936508	-0.0169492
45862	Control	Cx. pipiens	AHC	Control	21	0	21	0	1	0.0634921	0.936508	-0.0677966
45866	Pyriproxyfen	Cx. pipiens	AHS	10	1	20	21	0.952381	0.047619	0.098545	0.901455	0.947175
45866	Pyriproxyfen	Cx. pipiens	AHS	0.1	7	16	23	0.695652	0.304348	0.098545	0.901455	0.662382
45866	Pyriproxyfen	Cx. pipiens	AHS	0.0001	13	10	23	0.434783	0.565217	0.098545	0.901455	0.372994
45866	Pyriproxyfen	Cx. pipiens	AHS	0.01	8	13	21	0.619048	0.380952	0.098545	0.901455	0.577403
45866	Pyriproxyfen	Cx. pipiens	AHS	0.1	7	10	17	0.588235	0.411765	0.098545	0.901455	0.543222
45866	Control	Cx. pipiens	AHS	Control	18	3	21	0.142857	0.857143	0.098545	0.901455	0.0491563
45866	Control	Cx. pipiens	AHS	Control	23	1	24	0.0416667	0.958333	0.098545	0.901455	-0.0630961
45866	Control	Cx. pipiens	AHS	Control	24	3	27	0.111111	0.888889	0.098545	0.901455	0.0139398
45866	Pyriproxyfen	Cx. pipiens	AHS	100	0	21	21	1	0	0.098545	0.901455	1
45866	Pyriproxyfen	Cx. pipiens	AHS	0.1	5	16	21	0.761905	0.238095	0.098545	0.901455	0.735877
45866	Pyriproxyfen	Cx. pipiens	AHS	0.0001	10	11	21	0.52381	0.47619	0.098545	0.901455	0.471753
45866	Pyriproxyfen	Cx. pipiens	AHS	0.001	12	9	21	0.428571	0.571429	0.098545	0.901455	0.366104
45866	Pyriproxyfen	Cx. pipiens	AHS	0.01	13	9	22	0.409091	0.590909	0.098545	0.901455	0.344494
45866	Pyriproxyfen	Cx. pipiens	AHS	0.001	9	11	20	0.55	0.45	0.098545	0.901455	0.500807
45866	Pyriproxyfen	Cx. pipiens	AHS	1	2	20	22	0.909091	0.0909091	0.098545	0.901455	0.899153
45866	Pyriproxyfen	Cx. pipiens	AHS	0.001	10	11	21	0.52381	0.47619	0.098545	0.901455	0.471753
45866	Pyriproxyfen	Cx. pipiens	AHS	0.01	10	10	20	0.5	0.5	0.098545	0.901455	0.445341
45866	Pyriproxyfen	Cx. pipiens	AHS	10	0	20	20	1	0	0.098545	0.901455	1
45866	Pyriproxyfen	Cx. pipiens	AHS	100	0	23	23	1	0	0.098545	0.901455	1
45866	Pyriproxyfen	Cx. pipiens	AHS	1	3	14	17	0.823529	0.176471	0.098545	0.901455	0.804238
45866	Pyriproxyfen	Cx. pipiens	AHS	1	0	20	20	1	0	0.098545	0.901455	1
45866	Pyriproxyfen	Cx. pipiens	AHS	0.0001	14	6	20	0.3	0.7	0.098545	0.901455	0.223478
45866	Pyriproxyfen	Cx. pipiens	AHS	100	1	23	24	0.958333	0.0416667	0.098545	0.901455	0.953778
45866	Pyriproxyfen	Cx. pipiens	AHS	10	0	22	22	1	0	0.098545	0.901455	1
45866	Pyriproxyfen	Cx. pipiens	AHS	0.01	19	3	22	0.136364	0.863636	0.098545	0.901455	0.0419529
45866	Pyriproxyfen	Cx. pipiens	AHS	0.05	10	11	21	0.52381	0.47619	0.0910895	0.908911	0.476087
45866	Pyriproxyfen	Cx. pipiens	AHS	0.005	18	3	21	0.142857	0.857143	0.0910895	0.908911	0.0569557
45866	Pyriproxyfen	Cx. pipiens	AHS	0.5	6	15	21	0.714286	0.285714	0.0910895	0.908911	0.685652
45866	Pyriproxyfen	Cx. pipiens	AHS	0.5	3	20	23	0.869565	0.130435	0.0910895	0.908911	0.856493
45866	Pyriproxyfen	Cx. pipiens	AHS	0.005	18	4	22	0.181818	0.818182	0.0910895	0.908911	0.0998214
45866	Pyriproxyfen	Cx. pipiens	AHS	0.05	14	9	23	0.391304	0.608696	0.0910895	0.908911	0.330302
45866	Pyriproxyfen	Cx. pipiens	AHS	5	0	22	22	1	0	0.0910895	0.908911	1
45866	Pyriproxyfen	Cx. pipiens	AHS	0.5	6	16	22	0.727273	0.272727	0.0910895	0.908911	0.69994
45866	Pyriproxyfen	Cx. pipiens	AHS	0.0005	13	8	21	0.380952	0.619048	0.0910895	0.908911	0.318912
45866	Pyriproxyfen	Cx. pipiens	AHS	50	0	23	23	1	0	0.0910895	0.908911	1
45866	Pyriproxyfen	Cx. pipiens	AHS	50	0	20	20	1	0	0.0910895	0.908911	1
45866	Pyriproxyfen	Cx. pipiens	AHS	0.5	2	18	20	0.9	0.1	0.0910895	0.908911	0.889978
45866	Pyriproxyfen	Cx. pipiens	AHS	0.0005	15	7	22	0.318182	0.681818	0.0910895	0.908911	0.249851
45866	Pyriproxyfen	Cx. pipiens	AHS	0.0005	13	9	22	0.409091	0.590909	0.0910895	0.908911	0.349871
45866	Pyriproxyfen	Cx. pipiens	AHS	5	1	20	21	0.952381	0.047619	0.0910895	0.908911	0.947609
45866	Pyriproxyfen	Cx. pipiens	AHS	5	6	15	21	0.714286	0.285714	0.0910895	0.908911	0.685652
45866	Pyriproxyfen	Cx. pipiens	AHS	50	1	19	20	0.95	0.05	0.0910895	0.908911	0.944989
45866	Pyriproxyfen	Cx. pipiens	AHS	0.005	21	4	25	0.16	0.84	0.0910895	0.908911	0.0758166
45866	Pyriproxyfen	Cx. pipiens	AHS	0.005	13	6	19	0.315789	0.684211	0.0910895	0.908911	0.247219
45866	Pyriproxyfen	Cx. pipiens	AHS	0.05	21	6	27	0.222222	0.777778	0.0910895	0.908911	0.144275
45866	Pyriproxyfen	Cx. pipiens	AHS	0.05	13	8	21	0.380952	0.619048	0.0910895	0.908911	0.318912
45866	Control	Cx. pipiens	AHS	Control	23	1	24	0.0416667	0.958333	0.0910895	0.908911	-0.0543759
45866	Control	Cx. pipiens	AHS	Control	19	2	21	0.0952381	0.904762	0.0910895	0.908911	0.0045644
45866	Control	Cx. pipiens	AHS	Control	19	3	22	0.136364	0.863636	0.0910895	0.908911	0.0498115
45868	Pyriproxyfen	Cx. pipiens	AHS	7.5	0	22	22	1	0	0.025641	0.974359	1
45868	Pyriproxyfen	Cx. pipiens	AHS	0.75	1	23	24	0.958333	0.0416667	0.025641	0.974359	0.957237
45868	Pyriproxyfen	Cx. pipiens	AHS	0.75	1	23	24	0.958333	0.0416667	0.025641	0.974359	0.957237
45868	Pyriproxyfen	Cx. pipiens	AHS	0.075	10	11	21	0.52381	0.47619	0.025641	0.974359	0.511278
45868	Pyriproxyfen	Cx. pipiens	AHS	0.0075	20	5	25	0.2	0.8	0.025641	0.974359	0.178947
45868	Pyriproxyfen	Cx. pipiens	AHS	0.075	16	6	22	0.272727	0.727273	0.025641	0.974359	0.253589
45868	Pyriproxyfen	Cx. pipiens	AHS	0.075	8	12	20	0.6	0.4	0.025641	0.974359	0.589474
45868	Pyriproxyfen	Cx. pipiens	AHS	0.75	1	20	21	0.952381	0.047619	0.025641	0.974359	0.951128
45868	Pyriproxyfen	Cx. pipiens	AHS	7.5	1	22	23	0.956522	0.0434783	0.025641	0.974359	0.955378
45868	Pyriproxyfen	Cx. pipiens	AHS	0.0075	11	9	20	0.45	0.55	0.025641	0.974359	0.435526
45868	Pyriproxyfen	Cx. pipiens	AHS	0.0075	17	6	23	0.26087	0.73913	0.025641	0.974359	0.241419
45868	Pyriproxyfen	Cx. pipiens	AHS	7.5	0	22	22	1	0	0.025641	0.974359	1
45868	Control	Cx. pipiens	AHS	Control	24	2	26	0.0769231	0.923077	0.025641	0.974359	0.0526316
45868	Control	Cx. pipiens	AHS	Control	22	0	22	0	1	0.025641	0.974359	-0.0263158
45868	Control	Cx. pipiens	AHS	Control	25	0	25	0	1	0.025641	0.974359	-0.0263158
45868	Pyriproxyfen	Cx. pipiens	17W	0.1	13	9	22	0.409091	0.590909	0.0865801	0.91342	0.353081
45868	Pyriproxyfen	Cx. pipiens	17W	0.1	7	14	21	0.666667	0.333333	0.0865801	0.91342	0.635071
45868	Pyriproxyfen	Cx. pipiens	17W	0.1	15	7	22	0.318182	0.681818	0.0865801	0.91342	0.253555
45868	Pyriproxyfen	Cx. pipiens	17W	0.01	14	6	20	0.3	0.7	0.0865801	0.91342	0.233649
45868	Pyriproxyfen	Cx. pipiens	17W	100	0	23	23	1	0	0.0865801	0.91342	1
45868	Pyriproxyfen	Cx. pipiens	17W	1	1	19	20	0.95	0.05	0.0865801	0.91342	0.945261
45868	Pyriproxyfen	Cx. pipiens	17W	1	1	23	24	0.958333	0.0416667	0.0865801	0.91342	0.954384
45868	Pyriproxyfen	Cx. pipiens	17W	1	5	16	21	0.761905	0.238095	0.0865801	0.91342	0.739336
45868	Pyriproxyfen	Cx. pipiens	17W	10	0	19	19	1	0	0.0865801	0.91342	1
45868	Pyriproxyfen	Cx. pipiens	17W	100	0	20	20	1	0	0.0865801	0.91342	1
45868	Pyriproxyfen	Cx. pipiens	17W	100	0	21	21	1	0	0.0865801	0.91342	1
45868	Pyriproxyfen	Cx. pipiens	17W	10	0	23	23	1	0	0.0865801	0.91342	1
45868	Pyriproxyfen	Cx. pipiens	17W	10	1	23	24	0.958333	0.0416667	0.0865801	0.91342	0.954384
45868	Pyriproxyfen	Cx. pipiens	17W	0.01	10	10	20	0.5	0.5	0.0865801	0.91342	0.452607
45868	Pyriproxyfen	Cx. pipiens	17W	0.01	12	9	21	0.428571	0.571429	0.0865801	0.91342	0.374408
45868	Pyriproxyfen	Cx. pipiens	17W	0.001	14	4	18	0.222222	0.777778	0.0865801	0.91342	0.148499
45868	Pyriproxyfen	Cx. pipiens	17W	0.001	7	12	19	0.631579	0.368421	0.0865801	0.91342	0.596658
45868	Pyriproxyfen	Cx. pipiens	17W	0.0001	13	10	23	0.434783	0.565217	0.0865801	0.91342	0.381208
45868	Pyriproxyfen	Cx. pipiens	17W	0.001	7	10	17	0.588235	0.411765	0.0865801	0.91342	0.549205
45868	Pyriproxyfen	Cx. pipiens	17W	0.0001	15	4	19	0.210526	0.789474	0.0865801	0.91342	0.135695
45868	Pyriproxyfen	Cx. pipiens	17W	0.0001	13	5	18	0.277778	0.722222	0.0865801	0.91342	0.209321
45868	Control	Cx. pipiens	17W	Control	15	3	18	0.166667	0.833333	0.0865801	0.91342	0.0876777
45868	Control	Cx. pipiens	17W	Control	21	1	22	0.0454545	0.954545	0.0865801	0.91342	-0.0450237
45868	Control	Cx. pipiens	17W	Control	20	1	21	0.047619	0.952381	0.0865801	0.91342	-0.042654
45868	Pyriproxyfen	Cx. pipiens	17W	5	1	23	24	0.958333	0.0416667	0.0885781	0.911422	0.954284
45868	Pyriproxyfen	Cx. pipiens	17W	0.5	7	18	25	0.72	0.28	0.0885781	0.911422	0.692788
45868	Pyriproxyfen	Cx. pipiens	17W	50	3	20	23	0.869565	0.130435	0.0885781	0.911422	0.856889
45868	Pyriproxyfen	Cx. pipiens	17W	0.5	1	19	20	0.95	0.05	0.0885781	0.911422	0.945141
45868	Pyriproxyfen	Cx. pipiens	17W	0.005	13	7	20	0.35	0.65	0.0885781	0.911422	0.286829
45868	Pyriproxyfen	Cx. pipiens	17W	0.5	7	11	18	0.611111	0.388889	0.0885781	0.911422	0.573316
45868	Pyriproxyfen	Cx. pipiens	17W	0.05	13	11	24	0.458333	0.541667	0.0885781	0.911422	0.405691
45868	Pyriproxyfen	Cx. pipiens	17W	0.05	18	4	22	0.181818	0	0.0885781	0.911422	1
45868	Pyriproxyfen	Cx. pipiens	17W	0.005	14	8	22	0.363636	0.636364	0.0885781	0.911422	0.30179
45868	Pyriproxyfen	Cx. pipiens	17W	0.05	13	8	21	0.380952	0.619048	0.0885781	0.911422	0.320789
45868	Pyriproxyfen	Cx. pipiens	17W	0.0005	19	3	22	0.136364	0.863636	0.0885781	0.911422	0.0524297
45868	Pyriproxyfen	Cx. pipiens	17W	0.0005	16	6	22	0.272727	0.727273	0.0885781	0.911422	0.202046
45868	Pyriproxyfen	Cx. pipiens	17W	5	0	20	20	1	0	0.0885781	0.911422	1
45868	Pyriproxyfen	Cx. pipiens	17W	0.0005	23	1	24	0.0416667	0.958333	0.0885781	0.911422	-0.0514706
45868	Pyriproxyfen	Cx. pipiens	17W	5	1	18	19	0.947368	0.0526316	0.0885781	0.911422	0.942253
45868	Control	Cx. pipiens	17W	Control	25	1	26	0.0384615	0.961538	0.0885781	0.911422	-0.0549872
45868	Control	Cx. pipiens	17W	Control	21	1	22	0.0454545	0.954545	0.0885781	0.911422	-0.0473146
45868	Control	Cx. pipiens	17W	Control	18	4	22	0.181818	0.818182	0.0885781	0.911422	0.102302
45868	Pyriproxyfen	Cx. pipiens	17W	0.75	10	8	18	0.444444	0.555556	0.0740166	0.925983	0.400037
45868	Pyriproxyfen	Cx. pipiens	17W	7.5	4	18	22	0.818182	0.181818	0.0740166	0.925983	0.803649
45868	Pyriproxyfen	Cx. pipiens	17W	0.075	13	8	21	0.380952	0.619048	0.0740166	0.925983	0.33147
45868	Pyriproxyfen	Cx. pipiens	17W	0.75	4	20	24	0.833333	0.166667	0.0740166	0.925983	0.820011
45868	Pyriproxyfen	Cx. pipiens	17W	7.5	0	22	22	1	0	0.0740166	0.925983	1
45868	Pyriproxyfen	Cx. pipiens	17W	0.075	15	6	21	0.285714	0.714286	0.0740166	0.925983	0.228619
45868	Pyriproxyfen	Cx. pipiens	17W	0.0075	13	6	19	0.315789	0.684211	0.0740166	0.925983	0.261099
45868	Pyriproxyfen	Cx. pipiens	17W	0.0075	18	5	23	0.217391	0.782609	0.0740166	0.925983	0.154835
45868	Pyriproxyfen	Cx. pipiens	17W	0.75	5	18	23	0.782609	0.217391	0.0740166	0.925983	0.765232
45868	Pyriproxyfen	Cx. pipiens	17W	7.5	3	18	21	0.857143	0.142857	0.0740166	0.925983	0.845724
45868	Pyriproxyfen	Cx. pipiens	17W	0.0075	15	4	19	0.210526	0.789474	0.0740166	0.925983	0.147421
45868	Pyriproxyfen	Cx. pipiens	17W	0.0075	16	5	21	0.238095	0.761905	0.0740166	0.925983	0.177194
45868	Pyriproxyfen	Cx. pipiens	17W	0.075	14	5	19	0.263158	0.736842	0.0740166	0.925983	0.20426
45868	Pyriproxyfen	Cx. pipiens	17W	0.075	11	11	22	0.5	0.5	0.0740166	0.925983	0.460034
45868	Pyriproxyfen	Cx. pipiens	17W	0.75	11	10	21	0.47619	0.52381	0.0740166	0.925983	0.434321
45868	Pyriproxyfen	Cx. pipiens	17W	7.5	2	21	23	0.913043	0.0869565	0.0740166	0.925983	0.906093
45868	Control	Cx. pipiens	17W	Control	19	2	21	0.0952381	0.904762	0.0740166	0.925983	0.0229178
45868	Control	Cx. pipiens	17W	Control	22	2	24	0.0833333	0.916667	0.0740166	0.925983	0.0100615
45868	Control	Cx. pipiens	17W	Control	22	1	23	0.0434783	0.956522	0.0740166	0.925983	-0.0329793
45876	Pyriproxyfen	Cx. pipiens	A07	10	0	20	20	1	0	0.0772006	0.922799	1
45876	Pyriproxyfen	Cx. pipiens	A07	0.1	12	8	20	0.4	0.6	0.0772006	0.922799	0.349805
45876	Pyriproxyfen	Cx. pipiens	A07	0.001	7	13	20	0.65	0.35	0.0772006	0.922799	0.620719
45876	Pyriproxyfen	Cx. pipiens	A07	0.0001	22	2	24	0.0833333	0.916667	0.0772006	0.922799	0.00664582
45876	Pyriproxyfen	Cx. pipiens	A07	0.1	10	12	22	0.545455	0.454545	0.0772006	0.922799	0.507428
45876	Pyriproxyfen	Cx. pipiens	A07	10	0	22	22	1	0	0.0772006	0.922799	1
45876	Pyriproxyfen	Cx. pipiens	A07	10	0	23	23	1	0	0.0772006	0.922799	1
45876	Pyriproxyfen	Cx. pipiens	A07	0.0001	17	3	20	0.15	0.85	0.0772006	0.922799	0.0788898
45876	Pyriproxyfen	Cx. pipiens	A07	0.01	16	5	21	0.238095	0.761905	0.0772006	0.922799	0.174355
45876	Pyriproxyfen	Cx. pipiens	A07	0.01	9	9	18	0.5	0.5	0.0772006	0.922799	0.45817
45876	Pyriproxyfen	Cx. pipiens	A07	0.01	15	5	20	0.25	0.75	0.0772006	0.922799	0.187256
45876	Pyriproxyfen	Cx. pipiens	A07	0.001	12	10	22	0.454545	0.545455	0.0772006	0.922799	0.408913
45876	Pyriproxyfen	Cx. pipiens	A07	0.1	5	16	21	0.761905	0.238095	0.0772006	0.922799	0.741986
45876	Pyriproxyfen	Cx. pipiens	A07	100	0	20	20	1	0	0.0772006	0.922799	1
45876	Pyriproxyfen	Cx. pipiens	A07	100	0	21	21	1	0	0.0772006	0.922799	1
45876	Control	Cx. pipiens	A07	Control	21	1	22	0.0454545	0.954545	0.0772006	0.922799	-0.0344019
45876	Control	Cx. pipiens	A07	Control	19	2	21	0.0952381	0.904762	0.0772006	0.922799	0.0195465
45876	Control	Cx. pipiens	A07	Control	20	2	22	0.0909091	0.909091	0.0772006	0.922799	0.0148554
45876	Pyriproxyfen	Cx. pipiens	A07	0.0001	12	8	20	0.4	0.6	0.0772006	0.922799	0.349805
45876	Pyriproxyfen	Cx. pipiens	A07	0.01	10	10	20	0.5	0.5	0.0772006	0.922799	0.45817
45876	Pyriproxyfen	Cx. pipiens	A07	0.001	8	15	23	0.652174	0.347826	0.0772006	0.922799	0.623075
45876	Pyriproxyfen	Cx. pipiens	A07	1	0	20	20	1	0	0.0772006	0.922799	1
45876	Pyriproxyfen	Cx. pipiens	A07	0.001	14	6	20	0.3	0.7	0.0772006	0.922799	0.241439
45876	Pyriproxyfen	Cx. pipiens	A07	0.1	10	11	21	0.52381	0.47619	0.0772006	0.922799	0.483972
45876	Pyriproxyfen	Cx. pipiens	A07	1	0	20	20	1	0	0.0772006	0.922799	1
45876	Pyriproxyfen	Cx. pipiens	A07	1	0	23	23	1	0	0.0772006	0.922799	1
45876	Pyriproxyfen	Cx. pipiens	A07	1	0	25	25	1	0	0.0772006	0.922799	1
45875	Pyriproxyfen	Cx. pipiens	B19	0.00075	20	2	22	0.0909091	0.909091	0.0283816	0.971618	0.0643539
45875	Pyriproxyfen	Cx. pipiens	B19	0.00075	16	5	21	0.238095	0.761905	0.0283816	0.971618	0.215839
45875	Pyriproxyfen	Cx. pipiens	B19	0.00075	14	10	24	0.416667	0.583333	0.0283816	0.971618	0.399627
45875	Pyriproxyfen	Cx. pipiens	B19	0.0075	24	1	25	0.04	0.96	0.0283816	0.971618	0.0119577
45875	Pyriproxyfen	Cx. pipiens	B19	0.0075	22	3	25	0.12	0.88	0.0283816	0.971618	0.0942946
45875	Pyriproxyfen	Cx. pipiens	B19	0.0075	20	3	23	0.130435	0.869565	0.0283816	0.971618	0.105034
45875	Pyriproxyfen	Cx. pipiens	B19	0.075	14	10	24	0.416667	0.583333	0.0283816	0.971618	0.399627
45875	Pyriproxyfen	Cx. pipiens	B19	0.075	11	13	24	0.541667	0.458333	0.0283816	0.971618	0.528278
45875	Pyriproxyfen	Cx. pipiens	B19	0.075	13	10	23	0.434783	0.565217	0.0283816	0.971618	0.418272
45875	Pyriproxyfen	Cx. pipiens	B19	0.75	6	17	23	0.73913	0.26087	0.0283816	0.971618	0.73151
45875	Pyriproxyfen	Cx. pipiens	B19	0.75	1	20	21	0.952381	0.047619	0.0283816	0.971618	0.95099
45875	Pyriproxyfen	Cx. pipiens	B19	0.75	5	18	23	0.782609	0.217391	0.0283816	0.971618	0.776259
45875	Control	Cx. pipiens	B19	Control	22	1	23	0.0434783	0.956522	0.0283816	0.971618	0.0155376
45875	Control	Cx. pipiens	B19	Control	23	1	24	0.0416667	0.958333	0.0283816	0.971618	0.0136731
45875	Control	Cx. pipiens	B19	Control	20	0	20	0	1	0.0283816	0.971618	-0.0292107
45875	Pyriproxyfen	Cx. pipiens	B19	5	1	20	21	0.952381	0.047619	0.0283816	0.971618	0.95099
45875	Pyriproxyfen	Cx. pipiens	B19	0.5	3	18	21	0.857143	0.142857	0.0283816	0.971618	0.85297
45875	Pyriproxyfen	Cx. pipiens	B19	5	0	22	22	1	0	0.0283816	0.971618	1
45875	Pyriproxyfen	Cx. pipiens	B19	5	0	21	21	1	0	0.0283816	0.971618	1
45875	Pyriproxyfen	Cx. pipiens	B19	0.05	17	4	21	0.190476	0.809524	0.0283816	0.971618	0.166829
45875	Pyriproxyfen	Cx. pipiens	B19	0.05	12	8	20	0.4	0.6	0.0283816	0.971618	0.382474
45875	Pyriproxyfen	Cx. pipiens	B19	5	0	22	22	1	0	0.0283816	0.971618	1
45875	Pyriproxyfen	Cx. pipiens	B19	0.005	23	0	23	0	1	0.0283816	0.971618	-0.0292107
45875	Pyriproxyfen	Cx. pipiens	B19	0.05	14	8	22	0.363636	0.636364	0.0283816	0.971618	0.345048
45875	Pyriproxyfen	Cx. pipiens	B19	0.0005	23	1	24	0.0416667	0.958333	0.0283816	0.971618	0.0136731
45875	Pyriproxyfen	Cx. pipiens	B19	0.05	12	9	21	0.428571	0.571429	0.0283816	0.971618	0.41188
45875	Pyriproxyfen	Cx. pipiens	B19	0.5	0	20	20	1	0	0.0283816	0.971618	1
45873	Pyriproxyfen	Cx. pipiens	B19	0.005	16	5	21	0.238095	0.761905	0.0283816	0.971618	0.215839
45873	Pyriproxyfen	Cx. pipiens	B19	0.5	11	12	23	0.521739	0.478261	0.0283816	0.971618	0.507769
45873	Pyriproxyfen	Cx. pipiens	B19	5	5	14	19	0.736842	0.263158	0.0283816	0.971618	0.729155
45873	Pyriproxyfen	Cx. pipiens	B19	0.05	14	6	20	0.3	0.7	0.0283816	0.971618	0.279553
45875	Pyriproxyfen	Cx. pipiens	B19	0.5	5	16	21	0.761905	0.238095	0.0283816	0.971618	0.75495
45875	Pyriproxyfen	Cx. pipiens	B19	0.005	24	0	24	0	1	0.0283816	0.971618	-0.0292107
45875	Pyriproxyfen	Cx. pipiens	B19	0.0005	23	0	23	0	1	0.0283816	0.971618	-0.0292107
45875	Pyriproxyfen	Cx. pipiens	B19	0.005	10	13	23	0.565217	0.434783	0.0283816	0.971618	0.552517
45875	Pyriproxyfen	Cx. pipiens	B19	0.0005	21	2	23	0.0869565	0.913043	0.0283816	0.971618	0.0602859
45875	Pyriproxyfen	Cx. pipiens	B19	100	0	23	23	1	0	0.0133333	0.986667	1
45875	Pyriproxyfen	Cx. pipiens	B19	0.1	10	11	21	0.52381	0.47619	0.0133333	0.986667	0.517375
45875	Pyriproxyfen	Cx. pipiens	B19	100	0	23	23	1	0	0.0133333	0.986667	1
45875	Pyriproxyfen	Cx. pipiens	B19	0.001	19	3	22	0.136364	0.863636	0.0133333	0.986667	0.124693
45875	Pyriproxyfen	Cx. pipiens	B19	0.01	18	2	20	0.1	0.9	0.0133333	0.986667	0.0878378
45875	Pyriproxyfen	Cx. pipiens	B19	0.001	16	4	20	0.2	0.8	0.0133333	0.986667	0.189189
45875	Pyriproxyfen	Cx. pipiens	B19	0.01	19	1	20	0.05	0.95	0.0133333	0.986667	0.0371622
45875	Pyriproxyfen	Cx. pipiens	B19	0.1	6	19	25	0.76	0.24	0.0133333	0.986667	0.756757
45875	Pyriproxyfen	Cx. pipiens	B19	0.0001	15	5	20	0.25	0.75	0.0133333	0.986667	0.239865
45875	Pyriproxyfen	Cx. pipiens	B19	1	0	25	25	1	0	0.0133333	0.986667	1
45875	Pyriproxyfen	Cx. pipiens	B19	10	1	22	23	0.956522	0.0434783	0.0133333	0.986667	0.955934
45875	Pyriproxyfen	Cx. pipiens	B19	1	0	23	23	1	0	0.0133333	0.986667	1
45875	Pyriproxyfen	Cx. pipiens	B19	1	3	15	18	0.833333	0.166667	0.0133333	0.986667	0.831081
45875	Pyriproxyfen	Cx. pipiens	B19	100	0	21	21	1	0	0.0133333	0.986667	1
45875	Pyriproxyfen	Cx. pipiens	B19	10	0	23	23	1	0	0.0133333	0.986667	1
45875	Pyriproxyfen	Cx. pipiens	B19	10	0	24	24	1	0	0.0133333	0.986667	1
45875	Pyriproxyfen	Cx. pipiens	B19	0.01	9	9	18	0.5	0.5	0.0133333	0.986667	0.493243
45875	Pyriproxyfen	Cx. pipiens	B19	0.1	10	10	20	0.5	0.5	0.0133333	0.986667	0.493243
45875	Pyriproxyfen	Cx. pipiens	B19	0.001	17	6	23	0.26087	0.73913	0.0133333	0.986667	0.250881
45875	Pyriproxyfen	Cx. pipiens	B19	0.0001	21	2	23	0.0869565	0.913043	0.0133333	0.986667	0.0746181
45875	Pyriproxyfen	Cx. pipiens	B19	100	0	23	23	1	0	0.0133333	0.986667	1
45875	Pyriproxyfen	Cx. pipiens	B19	1	6	17	23	0.73913	0.26087	0.0133333	0.986667	0.735605
45875	Pyriproxyfen	Cx. pipiens	B19	10	3	20	23	0.869565	0.130435	0.0133333	0.986667	0.867803
45875	Pyriproxyfen	Cx. pipiens	B19	0.0001	16	5	21	0.238095	0.761905	0.0133333	0.986667	0.227799
45875	Pyriproxyfen	Cx. pipiens	B19	0.01	16	4	20	0.2	0.8	0.0133333	0.986667	0.189189
45875	Pyriproxyfen	Cx. pipiens	B19	0.001	15	6	21	0.285714	0.714286	0.0133333	0.986667	0.276062
45875	Pyriproxyfen	Cx. pipiens	B19	0.1	13	7	20	0.35	0.65	0.0133333	0.986667	0.341216
45875	Pyriproxyfen	Cx. pipiens	B19	0.0001	23	0	23	0	1	0.0133333	0.986667	-0.0135135
45875	Control	Cx. pipiens	B19	Control	22	0	22	0	1	0.0133333	0.986667	-0.0135135
45875	Control	Cx. pipiens	B19	Control	24	0	24	0	1	0.0133333	0.986667	-0.0135135
45875	Control	Cx. pipiens	B19	Control	24	1	25	0.04	0.96	0.0133333	0.986667	0.027027
45875	Pyriproxyfen	Cx. pipiens	A07	0.0075	23	0	23	0	1	0.0734127	0.926587	-0.0792291
45875	Pyriproxyfen	Cx. pipiens	A07	0.075	12	9	21	0.428571	0.571429	0.0734127	0.926587	0.383298
45875	Pyriproxyfen	Cx. pipiens	A07	0.075	8	11	19	0.578947	0.421053	0.0734127	0.926587	0.545588
45875	Pyriproxyfen	Cx. pipiens	A07	0.0075	20	2	22	0.0909091	0.909091	0.0734127	0.926587	0.0188826
45875	Pyriproxyfen	Cx. pipiens	A07	0.0075	16	6	22	0.272727	0.727273	0.0734127	0.926587	0.215106
45875	Pyriproxyfen	Cx. pipiens	A07	0.75	1	19	20	0.95	0.05	0.0734127	0.926587	0.946039
45875	Pyriproxyfen	Cx. pipiens	A07	0.075	12	8	20	0.4	0.6	0.0734127	0.926587	0.352463
45875	Pyriproxyfen	Cx. pipiens	A07	0.75	0	20	20	1	0	0.0734127	0.926587	1
45875	Pyriproxyfen	Cx. pipiens	A07	7.5	1	22	23	0.956522	0.0434783	0.0734127	0.926587	0.953077
45875	Pyriproxyfen	Cx. pipiens	A07	0.75	5	17	22	0.772727	0.227273	0.0734127	0.926587	0.754721
45875	Pyriproxyfen	Cx. pipiens	A07	7.5	3	21	24	0.875	0.125	0.0734127	0.926587	0.865096
45875	Pyriproxyfen	Cx. pipiens	A07	7.5	0	22	22	1	0	0.0734127	0.926587	1
45875	Control	Cx. pipiens	A07	Control	22	2	24	0.0833333	0.916667	0.0734127	0.926587	0.0107066
45875	Control	Cx. pipiens	A07	Control	23	1	24	0.0416667	0.958333	0.0734127	0.926587	-0.0342612
45875	Control	Cx. pipiens	A07	Control	19	2	21	0.0952381	0.904762	0.0734127	0.926587	0.0235546
45875	Pyriproxyfen	Cx. pipiens	A07	0.0005	13	10	23	0.434783	0.565217	0.0734127	0.926587	0.390001
45875	Pyriproxyfen	Cx. pipiens	A07	0.0005	21	1	22	0.0454545	0.954545	0.0734127	0.926587	-0.0301733
45875	Pyriproxyfen	Cx. pipiens	A07	0.05	16	6	22	0.272727	0.727273	0.0734127	0.926587	0.215106
45875	Pyriproxyfen	Cx. pipiens	A07	0.5	5	18	23	0.782609	0.217391	0.0734127	0.926587	0.765385
45875	Pyriproxyfen	Cx. pipiens	A07	0.05	14	12	26	0.461538	0.538462	0.0734127	0.926587	0.418877
45875	Pyriproxyfen	Cx. pipiens	A07	0.05	15	8	23	0.347826	0.652174	0.0734127	0.926587	0.296155
45875	Pyriproxyfen	Cx. pipiens	A07	0.0005	19	2	21	0.0952381	0.904762	0.0734127	0.926587	0.0235546
45875	Pyriproxyfen	Cx. pipiens	A07	0.005	13	7	20	0.35	0.65	0.0734127	0.926587	0.298501
45875	Pyriproxyfen	Cx. pipiens	A07	0.005	23	0	23	0	1	0.0734127	0.926587	-0.0792291
45875	Pyriproxyfen	Cx. pipiens	A07	0.005	25	0	25	0	1	0.0734127	0.926587	-0.0792291
45873	Pyriproxyfen	Cx. pipiens	C03	0.5	2	18	20	0.9	0.1	0.0706522	0.929348	0.892398
45873	Pyriproxyfen	Cx. pipiens	C03	0.05	19	4	23	0.173913	0.826087	0.0706522	0.929348	0.111111
45873	Pyriproxyfen	Cx. pipiens	C03	0.05	13	6	19	0.315789	0.684211	0.0706522	0.929348	0.263773
45873	Pyriproxyfen	Cx. pipiens	C03	5	0	22	22	1	0	0.0706522	0.929348	1
45873	Pyriproxyfen	Cx. pipiens	C03	0.05	10	9	19	0.473684	0.526316	0.0706522	0.929348	0.433672
45873	Pyriproxyfen	Cx. pipiens	C03	0.0005	16	6	22	0.272727	0.727273	0.0706522	0.929348	0.217438
45873	Pyriproxyfen	Cx. pipiens	C03	0.005	24	0	24	0	1	0.0706522	0.929348	-0.0760234
45873	Pyriproxyfen	Cx. pipiens	C03	0.005	20	0	20	0	1	0.0706522	0.929348	-0.0760234
45873	Pyriproxyfen	Cx. pipiens	C03	0.5	9	11	20	0.55	0.45	0.0706522	0.929348	0.515789
45873	Pyriproxyfen	Cx. pipiens	C03	5	0	22	22	1	0	0.0706522	0.929348	1
45873	Pyriproxyfen	Cx. pipiens	C03	0.5	6	15	21	0.714286	0.285714	0.0706522	0.929348	0.692565
45873	Pyriproxyfen	Cx. pipiens	C03	0.005	17	3	20	0.15	0.85	0.0706522	0.929348	0.0853801
45873	Pyriproxyfen	Cx. pipiens	C03	0.5	5	17	22	0.772727	0.227273	0.0706522	0.929348	0.755449
45873	Pyriproxyfen	Cx. pipiens	C03	0.005	19	3	22	0.136364	0.863636	0.0706522	0.929348	0.0707071
45873	Pyriproxyfen	Cx. pipiens	C03	5	0	22	22	1	0	0.0706522	0.929348	1
45873	Pyriproxyfen	Cx. pipiens	C03	0.0005	15	3	18	0.166667	0.833333	0.0706522	0.929348	0.103314
45873	Pyriproxyfen	Cx. pipiens	C03	0.0005	18	5	23	0.217391	0.782609	0.0706522	0.929348	0.157895
45873	Control	Cx. pipiens	C03	Control	21	3	24	0.125	0.875	0.0706522	0.929348	0.0584795
45873	Control	Cx. pipiens	C03	Control	23	0	23	0	1	0.0706522	0.929348	-0.0760234
45873	Control	Cx. pipiens	C03	Control	21	2	23	0.0869565	0.913043	0.0706522	0.929348	0.0175439
45870	Pyriproxyfen	Cx. pipiens	C03	1	0	22	22	1	0	0.0484848	0.951515	1
45870	Pyriproxyfen	Cx. pipiens	C03	0.1	11	9	20	0.45	0.55	0.0484848	0.951515	0.421975
45870	Pyriproxyfen	Cx. pipiens	C03	10	0	20	20	1	0	0.0484848	0.951515	1
45870	Pyriproxyfen	Cx. pipiens	C03	100	0	24	24	1	0	0.0484848	0.951515	1
45870	Pyriproxyfen	Cx. pipiens	C03	100	0	25	25	1	0	0.0484848	0.951515	1
45870	Pyriproxyfen	Cx. pipiens	C03	0.1	10	9	19	0.473684	0.526316	0.0484848	0.951515	0.446866
45870	Pyriproxyfen	Cx. pipiens	C03	0.0001	11	8	19	0.421053	0.578947	0.0484848	0.951515	0.391552
45870	Pyriproxyfen	Cx. pipiens	C03	0.01	17	4	21	0.190476	0.809524	0.0484848	0.951515	0.149227
45870	Pyriproxyfen	Cx. pipiens	C03	1	1	19	20	0.95	0.05	0.0484848	0.951515	0.947452
45870	Pyriproxyfen	Cx. pipiens	C03	0.001	9	10	19	0.526316	0.473684	0.0484848	0.951515	0.502179
45870	Pyriproxyfen	Cx. pipiens	C03	10	0	23	23	1	0	0.0484848	0.951515	1
45870	Pyriproxyfen	Cx. pipiens	C03	100	0	23	23	1	0	0.0484848	0.951515	1
45870	Pyriproxyfen	Cx. pipiens	C03	1	10	12	22	0.545455	0.454545	0.0484848	0.951515	0.522293
45870	Pyriproxyfen	Cx. pipiens	C03	0.001	19	3	22	0.136364	0.863636	0.0484848	0.951515	0.0923567
45870	Pyriproxyfen	Cx. pipiens	C03	0.0001	16	2	18	0.111111	0.888889	0.0484848	0.951515	0.0658174
45870	Pyriproxyfen	Cx. pipiens	C03	0.001	6	15	21	0.714286	0.285714	0.0484848	0.951515	0.699727
45870	Pyriproxyfen	Cx. pipiens	C03	0.01	7	13	20	0.65	0.35	0.0484848	0.951515	0.632166
45870	Pyriproxyfen	Cx. pipiens	C03	0.0001	20	1	21	0.047619	0.952381	0.0484848	0.951515	-0.000909918
45870	Pyriproxyfen	Cx. pipiens	C03	0.01	20	2	22	0.0909091	0.909091	0.0484848	0.951515	0.044586
45870	Pyriproxyfen	Cx. pipiens	C03	0.1	18	4	22	0.181818	0.818182	0.0484848	0.951515	0.140127
45870	Pyriproxyfen	Cx. pipiens	C03	0.1	13	11	24	0.458333	0.541667	0.0484848	0.951515	0.430732
45870	Pyriproxyfen	Cx. pipiens	C03	10	4	19	23	0.826087	0.173913	0.0484848	0.951515	0.817225
45870	Pyriproxyfen	Cx. pipiens	C03	0.001	19	3	22	0.136364	0.863636	0.0484848	0.951515	0.0923567
45870	Pyriproxyfen	Cx. pipiens	C03	10	0	23	23	1	0	0.0484848	0.951515	1
45870	Pyriproxyfen	Cx. pipiens	C03	0.01	16	4	20	0.2	0.8	0.0484848	0.951515	0.159236
45870	Pyriproxyfen	Cx. pipiens	C03	1	6	15	21	0.714286	0.285714	0.0484848	0.951515	0.699727
45870	Pyriproxyfen	Cx. pipiens	C03	100	0	25	25	1	0	0.0484848	0.951515	1
45870	Control	Cx. pipiens	C03	Control	21	1	22	0.0454545	0.954545	0.0484848	0.951515	-0.00318471
45870	Control	Cx. pipiens	C03	Control	18	2	20	0.1	0.9	0.0484848	0.951515	0.0541401
45870	Control	Cx. pipiens	C03	Control	23	0	23	0	1	0.0484848	0.951515	-0.0509554
45870	Pyriproxyfen	Cx. pipiens	C03	0.0001	20	3	23	0.130435	0.869565	0.0484848	0.951515	0.0861257
45875	Control	Cx. pipiens	B08	Control	21	0	21	0	1	0.0292063	0.970794	-0.030085
45875	Control	Cx. pipiens	B08	Control	20	1	21	0.047619	0.952381	0.0292063	0.970794	0.0189666
45875	Control	Cx. pipiens	B08	Control	24	1	25	0.04	0.96	0.0292063	0.970794	0.0111184
45875	Pyriproxyfen	Cx. pipiens	B08	0.0001	17	5	22	0.227273	0.772727	0.0292063	0.970794	0.204025
45875	Pyriproxyfen	Cx. pipiens	B08	0.0001	13	10	23	0.434783	0.565217	0.0292063	0.970794	0.417778
45875	Pyriproxyfen	Cx. pipiens	B08	0.0001	10	10	20	0.5	0.5	0.0292063	0.970794	0.484957
45875	Pyriproxyfen	Cx. pipiens	B08	0.001	16	4	20	0.2	0.8	0.0292063	0.970794	0.175932
45875	Pyriproxyfen	Cx. pipiens	B08	0.01	18	3	21	0.142857	0.857143	0.0292063	0.970794	0.11707
45875	Pyriproxyfen	Cx. pipiens	B08	0.001	16	6	22	0.272727	0.727273	0.0292063	0.970794	0.250847
45875	Pyriproxyfen	Cx. pipiens	B08	0.001	16	5	21	0.238095	0.761905	0.0292063	0.970794	0.215173
45875	Pyriproxyfen	Cx. pipiens	B08	100	0	21	21	1	0	0.0292063	0.970794	1
45875	Pyriproxyfen	Cx. pipiens	B08	0.01	13	6	19	0.315789	0.684211	0.0292063	0.970794	0.295205
45875	Pyriproxyfen	Cx. pipiens	B08	0.001	19	6	25	0.24	0.76	0.0292063	0.970794	0.217135
45875	Pyriproxyfen	Cx. pipiens	B08	0.1	12	9	21	0.428571	0.571429	0.0292063	0.970794	0.41138
45875	Pyriproxyfen	Cx. pipiens	B08	0.0001	20	3	23	0.130435	0.869565	0.0292063	0.970794	0.104274
45875	Pyriproxyfen	Cx. pipiens	B08	0.01	18	2	20	0.1	0.9	0.0292063	0.970794	0.0729235
45875	Pyriproxyfen	Cx. pipiens	B08	0.01	18	4	22	0.181818	0.818182	0.0292063	0.970794	0.157203
45875	Pyriproxyfen	Cx. pipiens	B08	1	1	22	23	0.956522	0.0434783	0.0292063	0.970794	0.955214
45875	Pyriproxyfen	Cx. pipiens	B08	0.1	7	16	23	0.695652	0.304348	0.0292063	0.970794	0.686496
45875	Pyriproxyfen	Cx. pipiens	B08	10	0	20	20	1	0	0.0292063	0.970794	1
45875	Pyriproxyfen	Cx. pipiens	B08	0.1	5	14	19	0.736842	0.263158	0.0292063	0.970794	0.728925
45875	Pyriproxyfen	Cx. pipiens	B08	10	0	22	22	1	0	0.0292063	0.970794	1
45875	Pyriproxyfen	Cx. pipiens	B08	1	1	20	21	0.952381	0.047619	0.0292063	0.970794	0.950948
45875	Pyriproxyfen	Cx. pipiens	B08	100	0	22	22	1	0	0.0292063	0.970794	1
45875	Pyriproxyfen	Cx. pipiens	B08	0.1	5	16	21	0.761905	0.238095	0.0292063	0.970794	0.754742
45875	Pyriproxyfen	Cx. pipiens	B08	1	0	20	20	1	0	0.0292063	0.970794	1
45875	Pyriproxyfen	Cx. pipiens	B08	100	0	22	22	1	0	0.0292063	0.970794	1
45875	Pyriproxyfen	Cx. pipiens	B08	100	0	25	25	1	0	0.0292063	0.970794	1
45875	Pyriproxyfen	Cx. pipiens	B08	10	0	23	23	1	0	0.0292063	0.970794	1
45873	Pyriproxyfen	Cx. pipiens	C03	0.0075	16	4	20	0.2	0.8	0.0478261	0.952174	0.159817
45873	Pyriproxyfen	Cx. pipiens	C03	0.075	21	1	22	0.0454545	0.954545	0.0478261	0.952174	-0.00249066
45873	Pyriproxyfen	Cx. pipiens	C03	0.075	14	7	21	0.333333	0.666667	0.0478261	0.952174	0.299848
45873	Pyriproxyfen	Cx. pipiens	C03	0.75	5	17	22	0.772727	0.227273	0.0478261	0.952174	0.761312
45873	Pyriproxyfen	Cx. pipiens	C03	0.0075	18	2	20	0.1	0.9	0.0478261	0.952174	0.0547945
45873	Pyriproxyfen	Cx. pipiens	C03	0.075	14	8	22	0.363636	0.636364	0.0478261	0.952174	0.331673
45873	Pyriproxyfen	Cx. pipiens	C03	0.75	9	12	21	0.571429	0.428571	0.0478261	0.952174	0.549902
45873	Pyriproxyfen	Cx. pipiens	C03	0.75	0	20	20	1	0	0.0478261	0.952174	1
45873	Pyriproxyfen	Cx. pipiens	C03	0.0075	24	2	26	0.0769231	0.923077	0.0478261	0.952174	0.0305585
45873	Control	Cx. pipiens	C03	Control	18	2	20	0.1	0.9	0.0478261	0.952174	0.0547945
45873	Control	Cx. pipiens	C03	Control	23	0	23	0	1	0.0478261	0.952174	-0.0502283
45873	Control	Cx. pipiens	C03	Control	22	1	23	0.0434783	0.956522	0.0478261	0.952174	-0.00456621
45877	Pyriproxyfen	Cx. pipiens	B08	0.75	0	22	22	1	0	0.0517544	0.948246	1
45877	Pyriproxyfen	Cx. pipiens	B08	0.75	4	19	23	0.826087	0.173913	0.0517544	0.948246	0.816595
45877	Pyriproxyfen	Cx. pipiens	B08	0.75	3	17	20	0.85	0.15	0.0517544	0.948246	0.841813
45877	Pyriproxyfen	Cx. pipiens	B08	0.0005	17	4	21	0.190476	0.809524	0.0517544	0.948246	0.146293
45877	Pyriproxyfen	Cx. pipiens	B08	0.0005	22	1	23	0.0434783	0.956522	0.0517544	0.948246	-0.00872783
45877	Control	Cx. pipiens	B08	Control	17	2	19	0.105263	0.894737	0.0517544	0.948246	0.0564292
45877	Control	Cx. pipiens	B08	Control	20	0	20	0	1	0.0517544	0.948246	-0.0545791
45877	Control	Cx. pipiens	B08	Control	19	1	20	0.05	0.95	0.0517544	0.948246	-0.00185014
45877	Pyriproxyfen	Cx. pipiens	B08	0.005	20	2	22	0.0909091	0.909091	0.0517544	0.948246	0.0412917
45877	Pyriproxyfen	Cx. pipiens	B08	0.005	20	3	23	0.130435	0.869565	0.0517544	0.948246	0.0829747
45877	Pyriproxyfen	Cx. pipiens	B08	0.005	20	1	21	0.047619	0.952381	0.0517544	0.948246	-0.00436104
45877	Pyriproxyfen	Cx. pipiens	B08	0.0005	18	3	21	0.142857	0.857143	0.0517544	0.948246	0.0960751
45877	Pyriproxyfen	Cx. pipiens	B08	0.075	19	3	22	0.136364	0.863636	0.0517544	0.948246	0.0892271
45877	Pyriproxyfen	Cx. pipiens	B08	0.075	9	12	21	0.571429	0.428571	0.0517544	0.948246	0.548038
45877	Pyriproxyfen	Cx. pipiens	B08	0.075	9	11	20	0.55	0.45	0.0517544	0.948246	0.525439
45877	Pyriproxyfen	Cx. pipiens	B08	0.0075	18	4	22	0.181818	0.818182	0.0517544	0.948246	0.137163
45877	Pyriproxyfen	Cx. pipiens	B08	0.0075	15	5	20	0.25	0.75	0.0517544	0.948246	0.209066
45877	Pyriproxyfen	Cx. pipiens	B08	0.0075	14	9	23	0.391304	0.608696	0.0517544	0.948246	0.358082
45877	Pyriproxyfen	Cx. pipiens	B08	0.5	5	14	19	0.736842	0.263158	0.0517544	0.948246	0.722479
45877	Pyriproxyfen	Cx. pipiens	B08	0.5	2	22	24	0.916667	0.0833333	0.0517544	0.948246	0.912118
45877	Pyriproxyfen	Cx. pipiens	B08	5	0	23	23	1	0	0.0517544	0.948246	1
45877	Pyriproxyfen	Cx. pipiens	B08	5	0	21	21	1	0	0.0517544	0.948246	1
45877	Pyriproxyfen	Cx. pipiens	B08	5	4	20	24	0.833333	0.166667	0.0517544	0.948246	0.824237
45877	Pyriproxyfen	Cx. pipiens	B08	0.05	16	4	20	0.2	0.8	0.0517544	0.948246	0.156337
45877	Pyriproxyfen	Cx. pipiens	B08	0.05	15	6	21	0.285714	0.714286	0.0517544	0.948246	0.246729
45877	Pyriproxyfen	Cx. pipiens	B08	0.5	5	17	22	0.772727	0.227273	0.0517544	0.948246	0.760323
45877	Pyriproxyfen	Cx. pipiens	B08	0.05	16	2	18	0.111111	0.888889	0.0517544	0.948246	0.0625964
45882	Pyriproxyfen	Cx. pipiens	21P	0.005	19	3	22	0.136364	0.863636	0.0750988	0.924901	0.0662393
45882	Pyriproxyfen	Cx. pipiens	21P	0.005	18	5	23	0.217391	0.782609	0.0750988	0.924901	0.153846
45882	Pyriproxyfen	Cx. pipiens	21P	0.005	19	2	21	0.0952381	0.904762	0.0750988	0.924901	0.0217745
45882	Pyriproxyfen	Cx. pipiens	21P	0.05	22	2	24	0.0833333	0.916667	0.0750988	0.924901	0.00890313
45882	Pyriproxyfen	Cx. pipiens	21P	0.5	3	19	22	0.863636	0.136364	0.0750988	0.924901	0.852564
45882	Pyriproxyfen	Cx. pipiens	21P	5	0	22	22	1	0	0.0750988	0.924901	1
45882	Pyriproxyfen	Cx. pipiens	21P	0.5	1	18	19	0.947368	0.0526316	0.0750988	0.924901	0.943095
45882	Pyriproxyfen	Cx. pipiens	21P	5	0	23	23	1	0	0.0750988	0.924901	1
45882	Pyriproxyfen	Cx. pipiens	21P	5	0	25	25	1	0	0.0750988	0.924901	1
45882	Pyriproxyfen	Cx. pipiens	21P	0.5	0	21	21	1	0	0.0750988	0.924901	1
45882	Pyriproxyfen	Cx. pipiens	21P	0.05	16	5	21	0.238095	0.761905	0.0750988	0.924901	0.176231
45882	Pyriproxyfen	Cx. pipiens	21P	0.05	15	5	20	0.25	0.75	0.0750988	0.924901	0.189103
45882	Control	Cx. pipiens	21P	Control	24	0	24	0	1	0.0750988	0.924901	-0.0811966
45882	Control	Cx. pipiens	21P	Control	18	4	22	0.181818	0.818182	0.0750988	0.924901	0.115385
45882	Control	Cx. pipiens	21P	Control	22	1	23	0.0434783	0.956522	0.0750988	0.924901	-0.034188
45880	Pyriproxyfen	Cx. pipiens	24S	0.05	12	9	21	0.428571	0.571429	0.0290404	0.97096	0.411481
45880	Pyriproxyfen	Cx. pipiens	24S	5	0	23	23	1	0	0.0290404	0.97096	1
45880	Pyriproxyfen	Cx. pipiens	24S	0.005	19	1	20	0.05	0.95	0.0290404	0.97096	0.0215865
45880	Pyriproxyfen	Cx. pipiens	24S	0.5	2	19	21	0.904762	0.0952381	0.0290404	0.97096	0.901913
45880	Pyriproxyfen	Cx. pipiens	24S	0.005	17	6	23	0.26087	0.73913	0.0290404	0.97096	0.238763
45880	Pyriproxyfen	Cx. pipiens	24S	0.05	6	15	21	0.714286	0.285714	0.0290404	0.97096	0.70574
45880	Pyriproxyfen	Cx. pipiens	24S	0.5	2	20	22	0.909091	0.0909091	0.0290404	0.97096	0.906372
45880	Pyriproxyfen	Cx. pipiens	24S	0.005	7	12	19	0.631579	0.368421	0.0290404	0.97096	0.62056
45880	Pyriproxyfen	Cx. pipiens	24S	5	0	23	23	1	0	0.0290404	0.97096	1
45880	Pyriproxyfen	Cx. pipiens	24S	5	0	21	21	1	0	0.0290404	0.97096	1
45880	Pyriproxyfen	Cx. pipiens	24S	0.5	1	20	21	0.952381	0.047619	0.0290404	0.97096	0.950957
45880	Pyriproxyfen	Cx. pipiens	24S	0.05	6	16	22	0.727273	0.272727	0.0290404	0.97096	0.719116
45880	Control	Cx. pipiens	24S	Control	21	1	22	0.0454545	0.954545	0.0290404	0.97096	0.0169051
45880	Control	Cx. pipiens	24S	Control	22	0	22	0	1	0.0290404	0.97096	-0.029909
45880	Control	Cx. pipiens	24S	Control	23	1	24	0.0416667	0.958333	0.0290404	0.97096	0.0130039
45880	Pyriproxyfen	Cx. pipiens	24S	0.00075	18	4	22	0.181818	0.818182	0.0277778	0.972222	0.158442
45880	Pyriproxyfen	Cx. pipiens	24S	0.00075	18	3	21	0.142857	0.857143	0.0277778	0.972222	0.118367
45880	Pyriproxyfen	Cx. pipiens	24S	0.0075	22	2	24	0.0833333	0.916667	0.0277778	0.972222	0.0571429
45880	Pyriproxyfen	Cx. pipiens	24S	0.0075	18	3	21	0.142857	0.857143	0.0277778	0.972222	0.118367
45880	Pyriproxyfen	Cx. pipiens	24S	0.00075	18	4	22	0.181818	0.818182	0.0277778	0.972222	0.158442
45880	Pyriproxyfen	Cx. pipiens	24S	0.0075	21	0	21	0	1	0.0277778	0.972222	-0.0285714
45880	Pyriproxyfen	Cx. pipiens	24S	0.075	5	16	21	0.761905	0.238095	0.0277778	0.972222	0.755102
45880	Pyriproxyfen	Cx. pipiens	24S	0.75	1	20	21	0.952381	0.047619	0.0277778	0.972222	0.95102
45880	Pyriproxyfen	Cx. pipiens	24S	0.75	3	18	21	0.857143	0.142857	0.0277778	0.972222	0.853061
45880	Pyriproxyfen	Cx. pipiens	24S	0.75	2	22	24	0.916667	0.0833333	0.0277778	0.972222	0.914286
45880	Pyriproxyfen	Cx. pipiens	24S	0.075	10	12	22	0.545455	0.454545	0.0277778	0.972222	0.532468
45880	Pyriproxyfen	Cx. pipiens	24S	0.075	13	8	21	0.380952	0.619048	0.0277778	0.972222	0.363265
45880	Control	Cx. pipiens	24S	Control	23	0	23	0	1	0.0277778	0.972222	-0.0285714
45880	Control	Cx. pipiens	24S	Control	22	2	24	0.0833333	0.916667	0.0277778	0.972222	0.0571429
45880	Control	Cx. pipiens	24S	Control	23	0	23	0	1	0.0277778	0.972222	-0.0285714
45880	Pyriproxyfen	Cx. pipiens	27S	0.0005	12	4	16	0.25	0.75	0.0661376	0.933862	0.196884
45880	Pyriproxyfen	Cx. pipiens	27S	0.0005	12	6	18	0.333333	0.666667	0.0661376	0.933862	0.286119
45880	Pyriproxyfen	Cx. pipiens	27S	0.05	7	14	21	0.666667	0.333333	0.0661376	0.933862	0.643059
45880	Pyriproxyfen	Cx. pipiens	27S	0.5	1	23	24	0.958333	0.0416667	0.0661376	0.933862	0.955382
45880	Pyriproxyfen	Cx. pipiens	27S	0.005	15	3	18	0.166667	0.833333	0.0661376	0.933862	0.107649
45880	Pyriproxyfen	Cx. pipiens	27S	0.0005	13	8	21	0.380952	0.619048	0.0661376	0.933862	0.33711
45880	Pyriproxyfen	Cx. pipiens	27S	0.05	5	13	18	0.722222	0.277778	0.0661376	0.933862	0.70255
45880	Pyriproxyfen	Cx. pipiens	27S	0.0005	16	4	20	0.2	0.8	0.0661376	0.933862	0.143343
45880	Pyriproxyfen	Cx. pipiens	27S	0.005	15	4	19	0.210526	0.789474	0.0661376	0.933862	0.154615
45880	Pyriproxyfen	Cx. pipiens	27S	0.05	8	13	21	0.619048	0.380952	0.0661376	0.933862	0.592068
45880	Pyriproxyfen	Cx. pipiens	27S	0.5	1	22	23	0.956522	0.0434783	0.0661376	0.933862	0.953443
45880	Pyriproxyfen	Cx. pipiens	27S	5	0	21	21	1	0	0.0661376	0.933862	1
45880	Pyriproxyfen	Cx. pipiens	27S	5	0	23	23	1	0	0.0661376	0.933862	1
45880	Pyriproxyfen	Cx. pipiens	27S	5	0	20	20	1	0	0.0661376	0.933862	1
45880	Pyriproxyfen	Cx. pipiens	27S	0.005	16	4	20	0.2	0.8	0.0661376	0.933862	0.143343
45880	Control	Cx. pipiens	27S	Control	24	0	24	0	1	0.0661376	0.933862	-0.0708215
45880	Control	Cx. pipiens	27S	Control	18	3	21	0.142857	0.857143	0.0661376	0.933862	0.082153
45880	Control	Cx. pipiens	27S	Control	17	1	18	0.0555556	0.944444	0.0661376	0.933862	-0.0113314
45880	Pyriproxyfen	Cx. pipiens	27S	7.5	0	19	19	1	0	0	1	1
45880	Pyriproxyfen	Cx. pipiens	27S	0.75	2	19	21	0.904762	0.0952381	0	1	0.904762
45880	Pyriproxyfen	Cx. pipiens	27S	0.075	11	10	21	0.47619	0.52381	0	1	0.47619
45880	Pyriproxyfen	Cx. pipiens	27S	0.075	3	14	17	0.823529	0.176471	0	1	0.823529
45880	Pyriproxyfen	Cx. pipiens	27S	0.075	4	18	22	0.818182	0.181818	0	1	0.818182
45880	Pyriproxyfen	Cx. pipiens	27S	0.0075	14	7	21	0.333333	0.666667	0	1	0.333333
45880	Pyriproxyfen	Cx. pipiens	27S	0.0075	11	8	19	0.421053	0.578947	0	1	0.421053
45880	Pyriproxyfen	Cx. pipiens	27S	0.0075	11	9	20	0.45	0.55	0	1	0.45
45880	Pyriproxyfen	Cx. pipiens	27S	0.75	0	21	21	1	0	0	1	1
45880	Pyriproxyfen	Cx. pipiens	27S	7.5	0	20	20	1	0	0	1	1
45880	Pyriproxyfen	Cx. pipiens	27S	7.5	0	23	23	1	0	0	1	1
45880	Pyriproxyfen	Cx. pipiens	27S	0.75	0	19	19	1	0	0	1	1
45880	Control	Cx. pipiens	27S	Control	20	0	20	0	1	0	1	0
45880	Control	Cx. pipiens	27S	Control	24	0	24	0	1	0	1	0
45880	Control	Cx. pipiens	27S	Control	22	0	22	0	1	0	1	0
45880	Pyriproxyfen	Cx. pipiens	24S	1	0	22	22	1	0	0.0144928	0.985507	1
45880	Pyriproxyfen	Cx. pipiens	24S	100	0	23	23	1	0	0.0144928	0.985507	1
45880	Pyriproxyfen	Cx. pipiens	24S	10	7	15	22	0.681818	0.318182	0.0144928	0.985507	0.677139
45880	Pyriproxyfen	Cx. pipiens	24S	0.1	5	16	21	0.761905	0.238095	0.0144928	0.985507	0.758403
45880	Pyriproxyfen	Cx. pipiens	24S	0.1	4	16	20	0.8	0.2	0.0144928	0.985507	0.797059
45880	Pyriproxyfen	Cx. pipiens	24S	1	0	20	20	1	0	0.0144928	0.985507	1
45880	Pyriproxyfen	Cx. pipiens	24S	0.0001	16	8	24	0.333333	0.666667	0.0144928	0.985507	0.323529
45880	Pyriproxyfen	Cx. pipiens	24S	0.001	16	11	27	0.407407	0.592593	0.0144928	0.985507	0.398693
45880	Pyriproxyfen	Cx. pipiens	24S	0.01	15	10	25	0.4	0.6	0.0144928	0.985507	0.391176
45880	Pyriproxyfen	Cx. pipiens	24S	0.1	10	10	20	0.5	0.5	0.0144928	0.985507	0.492647
45880	Pyriproxyfen	Cx. pipiens	24S	1	12	10	22	0.454545	0.545455	0.0144928	0.985507	0.446524
45880	Pyriproxyfen	Cx. pipiens	24S	10	5	15	20	0.75	0.25	0.0144928	0.985507	0.746324
45880	Pyriproxyfen	Cx. pipiens	24S	100	0	22	22	1	0	0.0144928	0.985507	1
45880	Pyriproxyfen	Cx. pipiens	24S	0.01	5	13	18	0.722222	0.277778	0.0144928	0.985507	0.718137
45880	Pyriproxyfen	Cx. pipiens	24S	0.0001	12	9	21	0.428571	0.571429	0.0144928	0.985507	0.420168
45880	Pyriproxyfen	Cx. pipiens	24S	0.001	11	12	23	0.521739	0.478261	0.0144928	0.985507	0.514706
45880	Pyriproxyfen	Cx. pipiens	24S	10	0	23	23	1	0	0.0144928	0.985507	1
45880	Pyriproxyfen	Cx. pipiens	24S	0.01	19	2	21	0.0952381	0.904762	0.0144928	0.985507	0.0819328
45880	Control	Cx. pipiens	24S	Control	20	0	20	0	1	0.0144928	0.985507	-0.0147059
45880	Control	Cx. pipiens	24S	Control	22	1	23	0.0434783	0.956522	0.0144928	0.985507	0.0294118
45880	Control	Cx. pipiens	24S	Control	18	0	18	0	1	0.0144928	0.985507	-0.0147059
45880	Pyriproxyfen	Cx. pipiens	27S	1	0	21	21	1	0	0.0456349	0.954365	1
45880	Pyriproxyfen	Cx. pipiens	27S	10	0	22	22	1	0	0.0456349	0.954365	1
45880	Pyriproxyfen	Cx. pipiens	27S	100	0	20	20	1	0	0.0456349	0.954365	1
45880	Pyriproxyfen	Cx. pipiens	27S	0.0001	16	5	21	0.238095	0.761905	0.0456349	0.954365	0.201663
45880	Pyriproxyfen	Cx. pipiens	27S	0.01	8	11	19	0.578947	0.421053	0.0456349	0.954365	0.558814
45880	Pyriproxyfen	Cx. pipiens	27S	0.1	2	20	22	0.909091	0.0909091	0.0456349	0.954365	0.904744
45880	Pyriproxyfen	Cx. pipiens	27S	0.001	9	13	22	0.590909	0.409091	0.0456349	0.954365	0.571348
45880	Pyriproxyfen	Cx. pipiens	27S	0.001	7	12	19	0.631579	0.368421	0.0456349	0.954365	0.613962
45880	Pyriproxyfen	Cx. pipiens	27S	0.0001	10	6	16	0.375	0.625	0.0456349	0.954365	0.345114
45880	Pyriproxyfen	Cx. pipiens	27S	0.1	4	16	20	0.8	0.2	0.0456349	0.954365	0.790437
45880	Pyriproxyfen	Cx. pipiens	27S	0.0001	18	1	19	0.0526316	0.947368	0.0456349	0.954365	0.00733122
45880	Pyriproxyfen	Cx. pipiens	27S	0.01	20	3	23	0.130435	0.869565	0.0456349	0.954365	0.0888547
45880	Pyriproxyfen	Cx. pipiens	27S	0.001	6	14	20	0.7	0.3	0.0456349	0.954365	0.685655
45880	Pyriproxyfen	Cx. pipiens	27S	1	1	20	21	0.952381	0.047619	0.0456349	0.954365	0.950104
45880	Pyriproxyfen	Cx. pipiens	27S	100	0	20	20	1	0	0.0456349	0.954365	1
45880	Pyriproxyfen	Cx. pipiens	27S	1	1	19	20	0.95	0.05	0.0456349	0.954365	0.947609
45880	Pyriproxyfen	Cx. pipiens	27S	10	0	23	23	1	0	0.0456349	0.954365	1
45880	Pyriproxyfen	Cx. pipiens	27S	0.1	4	19	23	0.826087	0.173913	0.0456349	0.954365	0.817771
45880	Pyriproxyfen	Cx. pipiens	27S	0.01	19	2	21	0.0952381	0.904762	0.0456349	0.954365	0.0519751
45880	Pyriproxyfen	Cx. pipiens	27S	100	0	22	22	1	0	0.0456349	0.954365	1
45880	Control	Cx. pipiens	27S	Control	23	1	24	0.0416667	0.958333	0.0456349	0.954365	-0.004158
45880	Control	Cx. pipiens	27S	Control	19	2	21	0.0952381	0.904762	0.0456349	0.954365	0.0519751
45880	Control	Cx. pipiens	27S	Control	20	0	20	0	1	0.0456349	0.954365	-0.047817
45880	Pyriproxyfen	Cx. pipiens	12P	0.005	21	0	21	0	1	0.015873	0.984127	-0.016129
45880	Pyriproxyfen	Cx. pipiens	12P	0.5	1	19	20	0.95	0.05	0.015873	0.984127	0.949194
45880	Pyriproxyfen	Cx. pipiens	12P	5	0	23	23	1	0	0.015873	0.984127	1
45880	Pyriproxyfen	Cx. pipiens	12P	0.005	23	0	23	0	1	0.015873	0.984127	-0.016129
45880	Pyriproxyfen	Cx. pipiens	12P	0.05	10	11	21	0.52381	0.47619	0.015873	0.984127	0.516129
45880	Pyriproxyfen	Cx. pipiens	12P	0.0005	12	11	23	0.478261	0.521739	0.015873	0.984127	0.469846
45880	Pyriproxyfen	Cx. pipiens	12P	0.05	10	12	22	0.545455	0.454545	0.015873	0.984127	0.538123
45880	Pyriproxyfen	Cx. pipiens	12P	0.05	10	12	22	0.545455	0.454545	0.015873	0.984127	0.538123
45880	Pyriproxyfen	Cx. pipiens	12P	0.5	0	20	20	1	0	0.015873	0.984127	1
45880	Pyriproxyfen	Cx. pipiens	12P	5	0	21	21	1	0	0.015873	0.984127	1
45880	Pyriproxyfen	Cx. pipiens	12P	5	0	24	24	1	0	0.015873	0.984127	1
45880	Pyriproxyfen	Cx. pipiens	12P	5	0	20	20	1	0	0.015873	0.984127	1
45880	Pyriproxyfen	Cx. pipiens	12P	0.5	0	22	22	1	0	0.015873	0.984127	1
45880	Pyriproxyfen	Cx. pipiens	12P	0.5	1	22	23	0.956522	0.0434783	0.015873	0.984127	0.95582
45880	Pyriproxyfen	Cx. pipiens	12P	0.0005	16	6	22	0.272727	0.727273	0.015873	0.984127	0.260997
45880	Pyriproxyfen	Cx. pipiens	12P	0.005	18	3	21	0.142857	0.857143	0.015873	0.984127	0.129032
45880	Pyriproxyfen	Cx. pipiens	12P	0.005	22	0	22	0	1	0.015873	0.984127	-0.016129
45880	Pyriproxyfen	Cx. pipiens	12P	0.0005	23	2	25	0.08	0.92	0.015873	0.984127	0.0651613
45880	Pyriproxyfen	Cx. pipiens	12P	0.0005	15	4	19	0.210526	0.789474	0.015873	0.984127	0.197793
45880	Pyriproxyfen	Cx. pipiens	12P	0.05	13	7	20	0.35	0.65	0.015873	0.984127	0.339516
45880	Control	Cx. pipiens	12P	Control	25	0	25	0	1	0.015873	0.984127	-0.016129
45880	Control	Cx. pipiens	12P	Control	22	0	22	0	1	0.015873	0.984127	-0.016129
45880	Control	Cx. pipiens	12P	Control	20	1	21	0.047619	0.952381	0.015873	0.984127	0.0322581
45880	Pyriproxyfen	Cx. pipiens	12P	0.075	7	15	22	0.681818	0.318182	0.0278261	0.972174	0.672711
45880	Pyriproxyfen	Cx. pipiens	12P	0.0075	23	0	23	0	1	0.0278261	0.972174	-0.0286225
45880	Pyriproxyfen	Cx. pipiens	12P	7.5	0	21	21	1	0	0.0278261	0.972174	1
45880	Pyriproxyfen	Cx. pipiens	12P	0.0075	16	3	19	0.157895	0.842105	0.0278261	0.972174	0.133792
45880	Pyriproxyfen	Cx. pipiens	12P	0.075	10	14	24	0.583333	0.416667	0.0278261	0.972174	0.571407
45880	Pyriproxyfen	Cx. pipiens	12P	0.075	11	10	21	0.47619	0.52381	0.0278261	0.972174	0.461198
45880	Pyriproxyfen	Cx. pipiens	12P	7.5	0	25	25	1	0	0.0278261	0.972174	1
45880	Pyriproxyfen	Cx. pipiens	12P	0.75	1	21	22	0.954545	0.0454545	0.0278261	0.972174	0.953244
45880	Pyriproxyfen	Cx. pipiens	12P	0.75	0	20	20	1	0	0.0278261	0.972174	1
45880	Pyriproxyfen	Cx. pipiens	12P	0.75	0	19	19	1	0	0.0278261	0.972174	1
45880	Pyriproxyfen	Cx. pipiens	12P	7.5	0	23	23	1	0	0.0278261	0.972174	1
45880	Pyriproxyfen	Cx. pipiens	12P	0.0075	8	13	21	0.619048	0.380952	0.0278261	0.972174	0.608144
45880	Control	Cx. pipiens	12P	Control	24	1	25	0.04	0.96	0.0278261	0.972174	0.0125224
45880	Control	Cx. pipiens	12P	Control	22	1	23	0.0434783	0.956522	0.0278261	0.972174	0.0161002
45880	Control	Cx. pipiens	12P	Control	25	0	25	0	1	0.0278261	0.972174	-0.0286225
45880	Pyriproxyfen	Cx. pipiens	21P	0.001	7	14	21	0.666667	0.333333	0.0185185	0.981481	0.660377
45880	Pyriproxyfen	Cx. pipiens	21P	0.0001	8	12	20	0.6	0.4	0.0185185	0.981481	0.592453
45880	Pyriproxyfen	Cx. pipiens	21P	0.1	3	15	18	0.833333	0.166667	0.0185185	0.981481	0.830189
45880	Pyriproxyfen	Cx. pipiens	21P	0.0001	16	7	23	0.304348	0.695652	0.0185185	0.981481	0.291222
45880	Pyriproxyfen	Cx. pipiens	21P	0.001	11	9	20	0.45	0.55	0.0185185	0.981481	0.439623
45880	Pyriproxyfen	Cx. pipiens	21P	0.1	6	13	19	0.684211	0.315789	0.0185185	0.981481	0.678252
45880	Pyriproxyfen	Cx. pipiens	21P	0.01	14	5	19	0.263158	0.736842	0.0185185	0.981481	0.249255
45880	Pyriproxyfen	Cx. pipiens	21P	0.1	4	16	20	0.8	0.2	0.0185185	0.981481	0.796226
45880	Pyriproxyfen	Cx. pipiens	21P	0.01	18	3	21	0.142857	0.857143	0.0185185	0.981481	0.126685
45880	Pyriproxyfen	Cx. pipiens	21P	100	0	20	20	1	0	0.0185185	0.981481	1
45880	Pyriproxyfen	Cx. pipiens	21P	100	0	23	23	1	0	0.0185185	0.981481	1
45880	Pyriproxyfen	Cx. pipiens	21P	10	0	21	21	1	0	0.0185185	0.981481	1
45880	Pyriproxyfen	Cx. pipiens	21P	10	0	23	23	1	0	0.0185185	0.981481	1
45880	Pyriproxyfen	Cx. pipiens	21P	1	0	20	20	1	0	0.0185185	0.981481	1
45880	Pyriproxyfen	Cx. pipiens	21P	1	0	22	22	1	0	0.0185185	0.981481	1
45880	Pyriproxyfen	Cx. pipiens	21P	0.01	16	2	18	0.111111	0.888889	0.0185185	0.981481	0.0943396
45880	Pyriproxyfen	Cx. pipiens	21P	10	0	21	21	1	0	0.0185185	0.981481	1
45880	Pyriproxyfen	Cx. pipiens	21P	1	0	25	25	1	0	0.0185185	0.981481	1
45880	Pyriproxyfen	Cx. pipiens	21P	0.001	9	12	21	0.571429	0.428571	0.0185185	0.981481	0.563342
45880	Pyriproxyfen	Cx. pipiens	21P	100	0	24	24	1	0	0.0185185	0.981481	1
45880	Pyriproxyfen	Cx. pipiens	21P	0.0001	15	6	21	0.285714	0.714286	0.0185185	0.981481	0.272237
45880	Control	Cx. pipiens	21P	Control	21	0	21	0	1	0.0185185	0.981481	-0.0188679
45880	Control	Cx. pipiens	21P	Control	17	1	18	0.0555556	0.944444	0.0185185	0.981481	0.0377358
45880	Control	Cx. pipiens	21P	Control	18	0	18	0	1	0.0185185	0.981481	-0.0188679
45881	Control	Cx. pipiens	21P	Control	25	0	25	0	1	0	1	0
45881	Control	Cx. pipiens	21P	Control	22	0	22	0	1	0	1	0
45881	Control	Cx. pipiens	21P	Control	21	0	21	0	1	0	1	0
45881	Pyriproxyfen	Cx. pipiens	21P	0.0075	21	1	22	0.0454545	0.954545	0	1	0.0454545
45881	Pyriproxyfen	Cx. pipiens	21P	0.75	1	20	21	0.952381	0.047619	0	1	0.952381
45881	Pyriproxyfen	Cx. pipiens	21P	0.75	2	18	20	0.9	0.1	0	1	0.9
45881	Pyriproxyfen	Cx. pipiens	21P	7.5	2	18	20	0.9	0.1	0	1	0.9
45881	Pyriproxyfen	Cx. pipiens	21P	7.5	1	22	23	0.956522	0.0434783	0	1	0.956522
45881	Pyriproxyfen	Cx. pipiens	21P	0.075	14	6	20	0.3	0.7	0	1	0.3
45881	Pyriproxyfen	Cx. pipiens	21P	0.075	13	7	20	0.35	0.65	0	1	0.35
45881	Pyriproxyfen	Cx. pipiens	21P	0.75	1	21	22	0.954545	0.0454545	0	1	0.954545
45881	Pyriproxyfen	Cx. pipiens	21P	0.075	16	5	21	0.238095	0.761905	0	1	0.238095
45881	Pyriproxyfen	Cx. pipiens	21P	0.0075	12	8	20	0.4	0.6	0	1	0.4
45881	Pyriproxyfen	Cx. pipiens	21P	0.0075	20	1	21	0.047619	0.952381	0	1	0.047619
45881	Pyriproxyfen	Cx. pipiens	21P	7.5	0	23	23	1	0	0	1	1
45881	Pyriproxyfen	Cx. pipiens	2W	0.001	13	8	21	0.380952	0.619048	0.0310245	0.968975	0.361132
45881	Pyriproxyfen	Cx. pipiens	2W	0.1	0	20	20	1	0	0.0310245	0.968975	1
45881	Pyriproxyfen	Cx. pipiens	2W	0.01	16	4	20	0.2	0.8	0.0310245	0.968975	0.174386
45881	Pyriproxyfen	Cx. pipiens	2W	0.0001	8	8	16	0.5	0.5	0.0310245	0.968975	0.483991
45881	Pyriproxyfen	Cx. pipiens	2W	0.001	9	12	21	0.571429	0.428571	0.0310245	0.968975	0.557707
45881	Pyriproxyfen	Cx. pipiens	2W	0.001	13	7	20	0.35	0.65	0.0310245	0.968975	0.329188
45881	Pyriproxyfen	Cx. pipiens	2W	0.0001	8	13	21	0.619048	0.380952	0.0310245	0.968975	0.60685
45881	Pyriproxyfen	Cx. pipiens	2W	0.01	17	2	19	0.105263	0.894737	0.0310245	0.968975	0.0766156
45881	Pyriproxyfen	Cx. pipiens	2W	1	0	24	24	1	0	0.0310245	0.968975	1
45881	Pyriproxyfen	Cx. pipiens	2W	10	0	20	20	1	0	0.0310245	0.968975	1
45881	Pyriproxyfen	Cx. pipiens	2W	1	0	23	23	1	0	0.0310245	0.968975	1
45881	Pyriproxyfen	Cx. pipiens	2W	0.1	4	16	20	0.8	0.2	0.0310245	0.968975	0.793596
45881	Pyriproxyfen	Cx. pipiens	2W	1	1	21	22	0.954545	0.0454545	0.0310245	0.968975	0.95309
45881	Pyriproxyfen	Cx. pipiens	2W	0.1	7	14	21	0.666667	0.333333	0.0310245	0.968975	0.655994
45881	Pyriproxyfen	Cx. pipiens	2W	10	0	22	22	1	0	0.0310245	0.968975	1
45881	Pyriproxyfen	Cx. pipiens	2W	10	0	21	21	1	0	0.0310245	0.968975	1
45881	Pyriproxyfen	Cx. pipiens	2W	100	0	20	20	1	0	0.0310245	0.968975	1
45881	Pyriproxyfen	Cx. pipiens	2W	100	0	21	21	1	0	0.0310245	0.968975	1
45881	Pyriproxyfen	Cx. pipiens	2W	100	0	25	25	1	0	0.0310245	0.968975	1
45881	Pyriproxyfen	Cx. pipiens	2W	0.0001	15	6	21	0.285714	0.714286	0.0310245	0.968975	0.262844
45881	Pyriproxyfen	Cx. pipiens	2W	0.01	17	6	23	0.26087	0.73913	0.0310245	0.968975	0.237204
45881	Control	Cx. pipiens	2W	Control	21	1	22	0.0454545	0.954545	0.0310245	0.968975	0.014892
45881	Control	Cx. pipiens	2W	Control	22	0	22	0	1	0.0310245	0.968975	-0.0320179
45881	Control	Cx. pipiens	2W	Control	20	1	21	0.047619	0.952381	0.0310245	0.968975	0.0171258
45882	Pyriproxyfen	Cx. pipiens	2W	0.5	0	22	22	1	0	0.0951178	0.904882	1
45882	Pyriproxyfen	Cx. pipiens	2W	0.005	9	11	20	0.55	0.45	0.0951178	0.904882	0.502698
45882	Pyriproxyfen	Cx. pipiens	2W	0.005	12	11	23	0.478261	0.521739	0.0951178	0.904882	0.423418
45882	Pyriproxyfen	Cx. pipiens	2W	0.05	13	7	20	0.35	0.65	0.0951178	0.904882	0.281674
45882	Pyriproxyfen	Cx. pipiens	2W	0.5	2	20	22	0.909091	0.0909091	0.0951178	0.904882	0.899535
45882	Pyriproxyfen	Cx. pipiens	2W	5	0	23	23	1	0	0.0951178	0.904882	1
45882	Pyriproxyfen	Cx. pipiens	2W	0.05	10	10	20	0.5	0.5	0.0951178	0.904882	0.447442
45882	Pyriproxyfen	Cx. pipiens	2W	5	0	21	21	1	0	0.0951178	0.904882	1
45882	Pyriproxyfen	Cx. pipiens	2W	0.05	12	7	19	0.368421	0.631579	0.0951178	0.904882	0.302032
45882	Pyriproxyfen	Cx. pipiens	2W	0.5	1	20	21	0.952381	0.047619	0.0951178	0.904882	0.947375
45882	Pyriproxyfen	Cx. pipiens	2W	0.5	3	21	24	0.875	0.125	0.0951178	0.904882	0.86186
45882	Pyriproxyfen	Cx. pipiens	2W	5	0	25	25	1	0	0.0951178	0.904882	1
45882	Pyriproxyfen	Cx. pipiens	2W	0.005	18	3	21	0.142857	0.857143	0.0951178	0.904882	0.0527575
45882	Pyriproxyfen	Cx. pipiens	2W	0.05	10	11	21	0.52381	0.47619	0.0951178	0.904882	0.473754
45882	Pyriproxyfen	Cx. pipiens	2W	0.005	16	4	20	0.2	0.8	0.0951178	0.904882	0.115907
45882	Control	Cx. pipiens	2W	Control	16	2	18	0.111111	0.888889	0.0951178	0.904882	0.0176744
45882	Control	Cx. pipiens	2W	Control	22	2	24	0.0833333	0.916667	0.0951178	0.904882	-0.0130233
45882	Control	Cx. pipiens	2W	Control	20	2	22	0.0909091	0.909091	0.0951178	0.904882	-0.00465116
45882	Pyriproxyfen	Cx. pipiens	2W	0.0075	17	5	22	0.227273	0.772727	0.015873	0.984127	0.214809
45882	Pyriproxyfen	Cx. pipiens	2W	0.0075	13	8	21	0.380952	0.619048	0.015873	0.984127	0.370968
45882	Pyriproxyfen	Cx. pipiens	2W	0.075	6	14	20	0.7	0.3	0.015873	0.984127	0.695161
45882	Pyriproxyfen	Cx. pipiens	2W	0.75	1	22	23	0.956522	0.0434783	0.015873	0.984127	0.95582
45882	Pyriproxyfen	Cx. pipiens	2W	0.75	0	21	21	1	0	0.015873	0.984127	1
45882	Pyriproxyfen	Cx. pipiens	2W	0.75	0	22	22	1	0	0.015873	0.984127	1
45882	Pyriproxyfen	Cx. pipiens	2W	7.5	0	20	20	1	0	0.015873	0.984127	1
45882	Pyriproxyfen	Cx. pipiens	2W	7.5	0	23	23	1	0	0.015873	0.984127	1
45882	Pyriproxyfen	Cx. pipiens	2W	7.5	0	25	25	1	0	0.015873	0.984127	1
45882	Pyriproxyfen	Cx. pipiens	2W	0.075	9	14	23	0.608696	0.391304	0.015873	0.984127	0.602384
45882	Pyriproxyfen	Cx. pipiens	2W	0.075	3	18	21	0.857143	0.142857	0.015873	0.984127	0.854839
45882	Pyriproxyfen	Cx. pipiens	2W	0.0075	9	11	20	0.55	0.45	0.015873	0.984127	0.542742
45882	Control	Cx. pipiens	2W	Control	25	0	25	0	1	0.015873	0.984127	-0.016129
45882	Control	Cx. pipiens	2W	Control	21	0	21	0	1	0.015873	0.984127	-0.016129
45882	Control	Cx. pipiens	2W	Control	20	1	21	0.047619	0.952381	0.015873	0.984127	0.0322581
45880	Pyriproxyfen	Cx. pipiens	12P	0.001	8	15	23	0.652174	0.347826	0	1	0.652174
45880	Pyriproxyfen	Cx. pipiens	12P	0.001	13	6	19	0.315789	0.684211	0	1	0.315789
45880	Pyriproxyfen	Cx. pipiens	12P	0.01	17	3	20	0.15	0.85	0	1	0.15
45880	Pyriproxyfen	Cx. pipiens	12P	0.01	19	2	21	0.0952381	0.904762	0	1	0.0952381
45880	Pyriproxyfen	Cx. pipiens	12P	0.1	5	15	20	0.75	0.25	0	1	0.75
45880	Pyriproxyfen	Cx. pipiens	12P	0.01	18	2	20	0.1	0.9	0	1	0.1
45880	Pyriproxyfen	Cx. pipiens	12P	0.1	6	16	22	0.727273	0.272727	0	1	0.727273
45880	Pyriproxyfen	Cx. pipiens	12P	0.1	0	20	20	1	0	0	1	1
45880	Pyriproxyfen	Cx. pipiens	12P	100	0	21	21	1	0	0	1	1
45880	Pyriproxyfen	Cx. pipiens	12P	10	0	23	23	1	0	0	1	1
45880	Pyriproxyfen	Cx. pipiens	12P	10	3	17	20	0.85	0.15	0	1	0.85
45880	Pyriproxyfen	Cx. pipiens	12P	100	0	24	24	1	0	0	1	1
45880	Pyriproxyfen	Cx. pipiens	12P	0.0001	16	5	21	0.238095	0.761905	0	1	0.238095
45880	Pyriproxyfen	Cx. pipiens	12P	1	2	19	21	0.904762	0.0952381	0	1	0.904762
45880	Pyriproxyfen	Cx. pipiens	12P	1	0	23	23	1	0	0	1	1
45880	Pyriproxyfen	Cx. pipiens	12P	10	0	22	22	1	0	0	1	1
45880	Pyriproxyfen	Cx. pipiens	12P	0.0001	15	4	19	0.210526	0.789474	0	1	0.210526
45880	Pyriproxyfen	Cx. pipiens	12P	1	0	24	24	1	0	0	1	1
45880	Pyriproxyfen	Cx. pipiens	12P	0.001	14	8	22	0.363636	0.636364	0	1	0.363636
45880	Pyriproxyfen	Cx. pipiens	12P	0.0001	16	4	20	0.2	0.8	0	1	0.2
45880	Pyriproxyfen	Cx. pipiens	12P	100	0	20	20	1	0	0	1	1
45880	Pyriproxyfen	Cx. pipiens	12P	100	0	23	23	1	0	0	1	1
45880	Control	Cx. pipiens	12P	Control	24	0	24	0	1	0	1	0
45880	Control	Cx. pipiens	12P	Control	23	0	23	0	1	0	1	0
45880	Control	Cx. pipiens	12P	Control	20	0	20	0	1	0	1	0
45888	Pyriproxyfen	Cx. pipiens	B06	0.0001	17	4	21	0.190476	0.809524	0.0151515	0.984848	0.178022
45888	Pyriproxyfen	Cx. pipiens	B06	0.0001	15	7	22	0.318182	0.681818	0.0151515	0.984848	0.307692
45888	Pyriproxyfen	Cx. pipiens	B06	0.001	9	12	21	0.571429	0.428571	0.0151515	0.984848	0.564835
45888	Pyriproxyfen	Cx. pipiens	B06	0.1	0	21	21	1	0	0.0151515	0.984848	1
45888	Pyriproxyfen	Cx. pipiens	B06	0.1	2	18	20	0.9	0.1	0.0151515	0.984848	0.898462
45888	Pyriproxyfen	Cx. pipiens	B06	1	0	22	22	1	0	0.0151515	0.984848	1
45888	Pyriproxyfen	Cx. pipiens	B06	0.1	6	17	23	0.73913	0.26087	0.0151515	0.984848	0.735117
45888	Pyriproxyfen	Cx. pipiens	B06	1	0	21	21	1	0	0.0151515	0.984848	1
45888	Pyriproxyfen	Cx. pipiens	B06	1	0	24	24	1	0	0.0151515	0.984848	1
45888	Pyriproxyfen	Cx. pipiens	B06	10	0	20	20	1	0	0.0151515	0.984848	1
45888	Pyriproxyfen	Cx. pipiens	B06	10	0	21	21	1	0	0.0151515	0.984848	1
45888	Pyriproxyfen	Cx. pipiens	B06	10	0	22	22	1	0	0.0151515	0.984848	1
45888	Pyriproxyfen	Cx. pipiens	B06	0.01	14	8	22	0.363636	0.636364	0.0151515	0.984848	0.353846
45888	Pyriproxyfen	Cx. pipiens	B06	0.0001	14	6	20	0.3	0.7	0.0151515	0.984848	0.289231
45888	Pyriproxyfen	Cx. pipiens	B06	0.01	17	3	20	0.15	0.85	0.0151515	0.984848	0.136923
45888	Pyriproxyfen	Cx. pipiens	B06	0.01	11	10	21	0.47619	0.52381	0.0151515	0.984848	0.468132
45888	Pyriproxyfen	Cx. pipiens	B06	0.001	19	5	24	0.208333	0.791667	0.0151515	0.984848	0.196154
45888	Pyriproxyfen	Cx. pipiens	B06	0.001	8	13	21	0.619048	0.380952	0.0151515	0.984848	0.613187
45888	Control	Cx. pipiens	B06	Control	21	1	22	0.0454545	0.954545	0.0151515	0.984848	0.0307692
45888	Control	Cx. pipiens	B06	Control	20	0	20	0	1	0.0151515	0.984848	-0.0153846
45888	Control	Cx. pipiens	B06	Control	22	0	22	0	1	0.0151515	0.984848	-0.0153846
45888	Pyriproxyfen	Cx. pipiens	36H	0.075	2	19	21	0.904762	0.0952381	0	1	0.904762
45888	Pyriproxyfen	Cx. pipiens	36H	0.075	5	16	21	0.761905	0.238095	0	1	0.761905
45888	Pyriproxyfen	Cx. pipiens	36H	0.075	10	13	23	0.565217	0.434783	0	1	0.565217
45888	Control	Cx. pipiens	36H	Control	20	0	20	0	1	0	1	0
45888	Control	Cx. pipiens	36H	Control	22	0	22	0	1	0	1	0
45888	Control	Cx. pipiens	36H	Control	24	0	24	0	1	0	1	0
45888	Pyriproxyfen	Cx. pipiens	36H	0.00075	16	3	19	0.157895	0.842105	0	1	0.157895
45888	Pyriproxyfen	Cx. pipiens	36H	0.0075	11	10	21	0.47619	0.52381	0	1	0.47619
45888	Pyriproxyfen	Cx. pipiens	36H	0.00075	9	12	21	0.571429	0.428571	0	1	0.571429
45888	Pyriproxyfen	Cx. pipiens	36H	0.0075	8	13	21	0.619048	0.380952	0	1	0.619048
45888	Pyriproxyfen	Cx. pipiens	36H	0.75	0	22	22	1	0	0	1	1
45888	Pyriproxyfen	Cx. pipiens	36H	0.00075	16	8	24	0.333333	0.666667	0	1	0.333333
45888	Pyriproxyfen	Cx. pipiens	36H	0.0075	14	6	20	0.3	0.7	0	1	0.3
45888	Pyriproxyfen	Cx. pipiens	36H	0.75	2	19	21	0.904762	0.0952381	0	1	0.904762
45888	Pyriproxyfen	Cx. pipiens	36H	7.5	0	23	23	1	0	0	1	1
45888	Pyriproxyfen	Cx. pipiens	36H	0.75	1	22	23	0.956522	0.0434783	0	1	0.956522
45888	Pyriproxyfen	Cx. pipiens	36H	7.5	0	25	25	1	0	0	1	1
45888	Pyriproxyfen	Cx. pipiens	36H	7.5	0	22	22	1	0	0	1	1
45888	Pyriproxyfen	Cx. pipiens	34H	0.00075	15	6	21	0.285714	0.714286	0.0436508	0.956349	0.253112
45888	Pyriproxyfen	Cx. pipiens	34H	0.0075	12	8	20	0.4	0.6	0.0436508	0.956349	0.372614
45888	Pyriproxyfen	Cx. pipiens	34H	0.0075	13	8	21	0.380952	0.619048	0.0436508	0.956349	0.352697
45888	Pyriproxyfen	Cx. pipiens	34H	0.00075	10	8	18	0.444444	0.555556	0.0436508	0.956349	0.419087
45888	Pyriproxyfen	Cx. pipiens	34H	0.00075	15	4	19	0.210526	0.789474	0.0436508	0.956349	0.174492
45888	Pyriproxyfen	Cx. pipiens	34H	0.0075	8	12	20	0.6	0.4	0.0436508	0.956349	0.581743
45888	Control	Cx. pipiens	34H	Control	20	1	21	0.047619	0.952381	0.0436508	0.956349	0.00414938
45888	Control	Cx. pipiens	34H	Control	22	2	24	0.0833333	0.916667	0.0436508	0.956349	0.0414938
45888	Control	Cx. pipiens	34H	Control	21	0	21	0	1	0.0436508	0.956349	-0.0456432
45888	Pyriproxyfen	Cx. pipiens	34H	0.075	7	14	21	0.666667	0.333333	0.0436508	0.956349	0.651452
45888	Pyriproxyfen	Cx. pipiens	34H	0.75	1	20	21	0.952381	0.047619	0.0436508	0.956349	0.950207
45888	Pyriproxyfen	Cx. pipiens	34H	0.075	5	14	19	0.736842	0.263158	0.0436508	0.956349	0.724831
45888	Pyriproxyfen	Cx. pipiens	34H	7.5	0	21	21	1	0	0.0436508	0.956349	1
45888	Pyriproxyfen	Cx. pipiens	34H	0.75	0	20	20	1	0	0.0436508	0.956349	1
45888	Pyriproxyfen	Cx. pipiens	34H	0.075	0	19	19	1	0	0.0436508	0.956349	1
45888	Pyriproxyfen	Cx. pipiens	34H	7.5	0	21	21	1	0	0.0436508	0.956349	1
45888	Pyriproxyfen	Cx. pipiens	34H	0.75	0	22	22	1	0	0.0436508	0.956349	1
45888	Pyriproxyfen	Cx. pipiens	34H	7.5	0	21	21	1	0	0.0436508	0.956349	1
45888	Control	Cx. pipiens	34H	Control	24	0	24	0	1	0	1	0
45888	Control	Cx. pipiens	34H	Control	23	0	23	0	1	0	1	0
45888	Control	Cx. pipiens	34H	Control	24	0	24	0	1	0	1	0
45888	Pyriproxyfen	Cx. pipiens	34H	0.001	10	10	20	0.5	0.5	0	1	0.5
45888	Pyriproxyfen	Cx. pipiens	34H	0.0001	15	5	20	0.25	0.75	0	1	0.25
45888	Pyriproxyfen	Cx. pipiens	34H	0.0001	14	9	23	0.391304	0.608696	0	1	0.391304
45888	Pyriproxyfen	Cx. pipiens	34H	0.1	6	16	22	0.727273	0.272727	0	1	0.727273
45888	Pyriproxyfen	Cx. pipiens	34H	0.01	12	10	22	0.454545	0.545455	0	1	0.454545
45888	Pyriproxyfen	Cx. pipiens	34H	0.01	12	11	23	0.478261	0.521739	0	1	0.478261
45888	Pyriproxyfen	Cx. pipiens	34H	0.001	19	2	21	0.0952381	0.904762	0	1	0.0952381
45888	Pyriproxyfen	Cx. pipiens	34H	0.01	14	5	19	0.263158	0.736842	0	1	0.263158
45888	Pyriproxyfen	Cx. pipiens	34H	0.01	14	7	21	0.333333	0.666667	0	1	0.333333
45888	Pyriproxyfen	Cx. pipiens	34H	0.1	8	12	20	0.6	0.4	0	1	0.6
45888	Pyriproxyfen	Cx. pipiens	34H	0.1	5	15	20	0.75	0.25	0	1	0.75
45888	Pyriproxyfen	Cx. pipiens	34H	0.001	14	6	20	0.3	0.7	0	1	0.3
45888	Pyriproxyfen	Cx. pipiens	34H	1	0	21	21	1	0	0	1	1
45888	Pyriproxyfen	Cx. pipiens	34H	1	1	22	23	0.956522	0.0434783	0	1	0.956522
45888	Pyriproxyfen	Cx. pipiens	34H	1	0	20	20	1	0	0	1	1
45888	Pyriproxyfen	Cx. pipiens	34H	0.0001	23	0	23	0	1	0	1	0
45888	Pyriproxyfen	Cx. pipiens	34H	10	0	20	20	1	0	0	1	1
45888	Pyriproxyfen	Cx. pipiens	34H	10	0	21	21	1	0	0	1	1
45888	Pyriproxyfen	Cx. pipiens	34H	10	0	23	23	1	0	0	1	1
45888	Pyriproxyfen	Cx. pipiens	36H	0.0001	20	0	20	0	1	0	1	0
45888	Pyriproxyfen	Cx. pipiens	36H	0.001	12	8	20	0.4	0.6	0	1	0.4
45888	Pyriproxyfen	Cx. pipiens	36H	0.01	12	10	22	0.454545	0.545455	0	1	0.454545
45888	Control	Cx. pipiens	36H	Control	20	0	20	0	1	0	1	0
45888	Control	Cx. pipiens	36H	Control	20	0	20	0	1	0	1	0
45888	Control	Cx. pipiens	36H	Control	21	0	21	0	1	0	1	0
45888	Pyriproxyfen	Cx. pipiens	36H	0.0001	14	3	17	0.176471	0.823529	0	1	0.176471
45888	Pyriproxyfen	Cx. pipiens	36H	0.001	15	7	22	0.318182	0.681818	0	1	0.318182
45888	Pyriproxyfen	Cx. pipiens	36H	0.001	4	15	19	0.789474	0.210526	0	1	0.789474
45888	Pyriproxyfen	Cx. pipiens	36H	0.01	1	18	19	0.947368	0.0526316	0	1	0.947368
45888	Pyriproxyfen	Cx. pipiens	36H	0.01	12	6	18	0.333333	0.666667	0	1	0.333333
45888	Pyriproxyfen	Cx. pipiens	36H	0.1	0	22	22	1	0	0	1	1
45888	Pyriproxyfen	Cx. pipiens	36H	0.0001	11	7	18	0.388889	0.611111	0	1	0.388889
45888	Pyriproxyfen	Cx. pipiens	36H	0.1	6	15	21	0.714286	0.285714	0	1	0.714286
45888	Pyriproxyfen	Cx. pipiens	36H	0.1	6	15	21	0.714286	0.285714	0	1	0.714286
45888	Pyriproxyfen	Cx. pipiens	36H	10	0	22	22	1	0	0	1	1
45888	Pyriproxyfen	Cx. pipiens	36H	10	0	21	21	1	0	0	1	1
45888	Pyriproxyfen	Cx. pipiens	36H	1	1	22	23	0.956522	0.0434783	0	1	0.956522
45888	Pyriproxyfen	Cx. pipiens	36H	1	0	23	23	1	0	0	1	1
45888	Pyriproxyfen	Cx. pipiens	36H	1	0	24	24	1	0	0	1	1
45888	Pyriproxyfen	Cx. pipiens	36H	10	0	20	20	1	0	0	1	1
45888	Control	Cx. pipiens	23H	Control	20	2	22	0.0909091	0.909091	0.0580808	0.941919	0.0348525
45888	Control	Cx. pipiens	23H	Control	22	2	24	0.0833333	0.916667	0.0580808	0.941919	0.0268097
45888	Control	Cx. pipiens	23H	Control	21	0	21	0	1	0.0580808	0.941919	-0.0616622
45888	Pyriproxyfen	Cx. pipiens	23H	0.001	9	10	19	0.526316	0.473684	0.0580808	0.941919	0.497107
45888	Pyriproxyfen	Cx. pipiens	23H	0.0001	21	3	24	0.125	0.875	0.0580808	0.941919	0.0710456
45888	Pyriproxyfen	Cx. pipiens	23H	0.001	11	11	22	0.5	0.5	0.0580808	0.941919	0.469169
45888	Pyriproxyfen	Cx. pipiens	23H	0.001	8	13	21	0.619048	0.380952	0.0580808	0.941919	0.595557
45888	Pyriproxyfen	Cx. pipiens	23H	0.0001	18	3	21	0.142857	0.857143	0.0580808	0.941919	0.0900038
45888	Pyriproxyfen	Cx. pipiens	23H	0.0001	15	4	19	0.210526	0.789474	0.0580808	0.941919	0.161846
45888	Pyriproxyfen	Cx. pipiens	23H	0.01	13	9	22	0.409091	0.590909	0.0580808	0.941919	0.372654
45888	Pyriproxyfen	Cx. pipiens	23H	0.1	6	15	21	0.714286	0.285714	0.0580808	0.941919	0.696668
45888	Pyriproxyfen	Cx. pipiens	23H	0.01	16	6	22	0.272727	0.727273	0.0580808	0.941919	0.227882
45888	Pyriproxyfen	Cx. pipiens	23H	0.01	16	4	20	0.2	0.8	0.0580808	0.941919	0.15067
45888	Pyriproxyfen	Cx. pipiens	23H	0.1	1	18	19	0.947368	0.0526316	0.0580808	0.941919	0.944123
45888	Pyriproxyfen	Cx. pipiens	23H	0.1	0	23	23	1	0	0.0580808	0.941919	1
45888	Pyriproxyfen	Cx. pipiens	23H	1	1	24	25	0.96	0.04	0.0580808	0.941919	0.957534
45888	Pyriproxyfen	Cx. pipiens	23H	1	1	22	23	0.956522	0.0434783	0.0580808	0.941919	0.953841
45888	Pyriproxyfen	Cx. pipiens	23H	1	0	23	23	1	0	0.0580808	0.941919	1
45888	Pyriproxyfen	Cx. pipiens	23H	10	0	24	24	1	0	0.0580808	0.941919	1
45888	Pyriproxyfen	Cx. pipiens	23H	10	0	22	22	1	0	0.0580808	0.941919	1
45888	Pyriproxyfen	Cx. pipiens	23H	10	0	20	20	1	0	0.0580808	0.941919	1
45891	Pyriproxyfen	Cx. pipiens	34H	0.0005	15	4	19	0.210526	0.789474	0.0325397	0.96746	0.183973
45891	Pyriproxyfen	Cx. pipiens	34H	0.5	2	19	21	0.904762	0.0952381	0.0325397	0.96746	0.901559
45891	Pyriproxyfen	Cx. pipiens	34H	0.0005	13	6	19	0.315789	0.684211	0.0325397	0.96746	0.292777
45891	Pyriproxyfen	Cx. pipiens	34H	0.05	14	6	20	0.3	0.7	0.0325397	0.96746	0.276456
45891	Pyriproxyfen	Cx. pipiens	34H	0.05	11	10	21	0.47619	0.52381	0.0325397	0.96746	0.458573
45891	Pyriproxyfen	Cx. pipiens	34H	0.5	4	21	25	0.84	0.16	0.0325397	0.96746	0.834619
45891	Control	Cx. pipiens	34H	Control	20	1	21	0.047619	0.952381	0.0325397	0.96746	0.0155865
45891	Control	Cx. pipiens	34H	Control	19	1	20	0.05	0.95	0.0325397	0.96746	0.0180476
45891	Control	Cx. pipiens	34H	Control	22	0	22	0	1	0.0325397	0.96746	-0.0336341
45891	Pyriproxyfen	Cx. pipiens	34H	0.005	17	3	20	0.15	0.85	0.0325397	0.96746	0.121411
45891	Pyriproxyfen	Cx. pipiens	34H	0.005	21	2	23	0.0869565	0.913043	0.0325397	0.96746	0.0562471
45891	Pyriproxyfen	Cx. pipiens	34H	0.05	10	13	23	0.565217	0.434783	0.0325397	0.96746	0.550594
45891	Pyriproxyfen	Cx. pipiens	34H	0.005	20	2	22	0.0909091	0.909091	0.0325397	0.96746	0.0603326
45891	Pyriproxyfen	Cx. pipiens	34H	0.5	3	20	23	0.869565	0.130435	0.0325397	0.96746	0.865178
45891	Pyriproxyfen	Cx. pipiens	34H	0.0005	13	11	24	0.458333	0.541667	0.0325397	0.96746	0.440115
45891	Pyriproxyfen	Cx. pipiens	34H	5	0	20	20	1	0	0.0325397	0.96746	1
45891	Pyriproxyfen	Cx. pipiens	34H	5	0	21	21	1	0	0.0325397	0.96746	1
45891	Pyriproxyfen	Cx. pipiens	34H	5	0	20	20	1	0	0.0325397	0.96746	1
45891	Pyriproxyfen	Cx. pipiens	23H	0.005	22	0	22	0	1	0.0465294	0.953471	-0.0488
45891	Pyriproxyfen	Cx. pipiens	23H	0.005	18	2	20	0.1	0.9	0.0465294	0.953471	0.05608
45891	Pyriproxyfen	Cx. pipiens	23H	0.005	20	1	21	0.047619	0.952381	0.0465294	0.953471	0.00114286
45891	Pyriproxyfen	Cx. pipiens	23H	0.5	4	16	20	0.8	0.2	0.0465294	0.953471	0.79024
45891	Pyriproxyfen	Cx. pipiens	23H	0.05	14	5	19	0.263158	0.736842	0.0465294	0.953471	0.2272
45891	Pyriproxyfen	Cx. pipiens	23H	0.05	13	8	21	0.380952	0.619048	0.0465294	0.953471	0.350743
45891	Pyriproxyfen	Cx. pipiens	23H	0.05	16	5	21	0.238095	0.761905	0.0465294	0.953471	0.200914
45891	Pyriproxyfen	Cx. pipiens	23H	0.5	9	13	22	0.590909	0.409091	0.0465294	0.953471	0.570945
45891	Pyriproxyfen	Cx. pipiens	23H	0.5	2	18	20	0.9	0.1	0.0465294	0.953471	0.89512
45891	Pyriproxyfen	Cx. pipiens	23H	0.00075	17	6	23	0.26087	0.73913	0.0465294	0.953471	0.2248
45891	Pyriproxyfen	Cx. pipiens	23H	0.075	3	16	19	0.842105	0.157895	0.0465294	0.953471	0.8344
45891	Pyriproxyfen	Cx. pipiens	23H	0.0075	19	3	22	0.136364	0.863636	0.0465294	0.953471	0.0942182
45891	Pyriproxyfen	Cx. pipiens	23H	0.75	2	17	19	0.894737	0.105263	0.0465294	0.953471	0.8896
45891	Pyriproxyfen	Cx. pipiens	23H	0.75	6	13	19	0.684211	0.315789	0.0465294	0.953471	0.6688
45891	Pyriproxyfen	Cx. pipiens	23H	0.0075	14	6	20	0.3	0.7	0.0465294	0.953471	0.26584
45891	Pyriproxyfen	Cx. pipiens	23H	0.75	1	17	18	0.944444	0.0555556	0.0465294	0.953471	0.941733
45891	Pyriproxyfen	Cx. pipiens	23H	0.075	6	13	19	0.684211	0.315789	0.0465294	0.953471	0.6688
45891	Pyriproxyfen	Cx. pipiens	23H	0.075	13	8	21	0.380952	0.619048	0.0465294	0.953471	0.350743
45891	Pyriproxyfen	Cx. pipiens	23H	0.0075	13	8	21	0.380952	0.619048	0.0465294	0.953471	0.350743
45891	Pyriproxyfen	Cx. pipiens	23H	0.00075	14	5	19	0.263158	0.736842	0.0465294	0.953471	0.2272
45891	Pyriproxyfen	Cx. pipiens	23H	0.00075	13	6	19	0.315789	0.684211	0.0465294	0.953471	0.2824
45891	Control	Cx. pipiens	23H	Control	19	0	19	0	1	0.0465294	0.953471	-0.0488
45891	Control	Cx. pipiens	23H	Control	18	1	19	0.0526316	0.947368	0.0465294	0.953471	0.0064
45891	Control	Cx. pipiens	23H	Control	21	2	23	0.0869565	0.913043	0.0465294	0.953471	0.0424
45891	Pyriproxyfen	Cx. pipiens	36H	0.0005	14	8	22	0.363636	0.636364	0.0196078	0.980392	0.350909
45891	Pyriproxyfen	Cx. pipiens	36H	0.0005	7	13	20	0.65	0.35	0.0196078	0.980392	0.643
45891	Pyriproxyfen	Cx. pipiens	36H	0.05	13	8	21	0.380952	0.619048	0.0196078	0.980392	0.368571
45891	Pyriproxyfen	Cx. pipiens	36H	0.0005	14	5	19	0.263158	0.736842	0.0196078	0.980392	0.248421
45891	Pyriproxyfen	Cx. pipiens	36H	0.005	19	3	22	0.136364	0.863636	0.0196078	0.980392	0.119091
45891	Pyriproxyfen	Cx. pipiens	36H	0.005	19	0	19	0	1	0.0196078	0.980392	-0.02
45891	Pyriproxyfen	Cx. pipiens	36H	0.05	14	10	24	0.416667	0.583333	0.0196078	0.980392	0.405
45891	Pyriproxyfen	Cx. pipiens	36H	0.05	10	11	21	0.52381	0.47619	0.0196078	0.980392	0.514286
45891	Pyriproxyfen	Cx. pipiens	36H	0.005	20	2	22	0.0909091	0.909091	0.0196078	0.980392	0.0727273
45891	Control	Cx. pipiens	36H	Control	16	1	17	0.0588235	0.941176	0.0196078	0.980392	0.04
45891	Control	Cx. pipiens	36H	Control	22	0	22	0	1	0.0196078	0.980392	-0.02
45891	Control	Cx. pipiens	36H	Control	21	0	21	0	1	0.0196078	0.980392	-0.02
45891	Pyriproxyfen	Cx. pipiens	36H	5	0	21	21	1	0	0.0196078	0.980392	1
45891	Pyriproxyfen	Cx. pipiens	36H	0.5	1	15	16	0.9375	0.0625	0.0196078	0.980392	0.93625
45891	Pyriproxyfen	Cx. pipiens	36H	0.5	2	18	20	0.9	0.1	0.0196078	0.980392	0.898
45891	Pyriproxyfen	Cx. pipiens	36H	0.5	0	21	21	1	0	0.0196078	0.980392	1
45891	Pyriproxyfen	Cx. pipiens	36H	5	0	20	20	1	0	0.0196078	0.980392	1
45891	Pyriproxyfen	Cx. pipiens	36H	5	0	21	21	1	0	0.0196078	0.980392	1
45894	Pyriproxyfen	Cx. pipiens	B06	0.0075	14	6	20	0.3	0.7	0	1	0.3
45894	Pyriproxyfen	Cx. pipiens	B06	0.0075	21	2	23	0.0869565	0.913043	0	1	0.0869565
45894	Pyriproxyfen	Cx. pipiens	B06	0.0075	18	3	21	0.142857	0.857143	0	1	0.142857
45894	Control	Cx. pipiens	B06	Control	22	0	22	0	1	0	1	0
45894	Control	Cx. pipiens	B06	Control	20	0	20	0	1	0	1	0
45894	Control	Cx. pipiens	B06	Control	22	0	22	0	1	0	1	0
45894	Pyriproxyfen	Cx. pipiens	B06	0.075	18	6	24	0.25	0.75	0	1	0.25
45894	Pyriproxyfen	Cx. pipiens	B06	0.075	18	2	20	0.1	0.9	0	1	0.1
45894	Pyriproxyfen	Cx. pipiens	B06	0.075	15	6	21	0.285714	0.714286	0	1	0.285714
45894	Pyriproxyfen	Cx. pipiens	B06	0.75	0	22	22	1	0	0	1	1
45894	Pyriproxyfen	Cx. pipiens	B06	0.75	0	21	21	1	0	0	1	1
45894	Pyriproxyfen	Cx. pipiens	B06	0.75	0	20	20	1	0	0	1	1
45894	Pyriproxyfen	Cx. pipiens	B06	7.5	0	21	21	1	0	0	1	1
45894	Pyriproxyfen	Cx. pipiens	B06	7.5	0	22	22	1	0	0	1	1
45894	Pyriproxyfen	Cx. pipiens	B06	7.5	0	21	21	1	0	0	1	1
45894	Pyriproxyfen	Cx. pipiens	B06	0.005	13	8	21	0.380952	0.619048	0	1	0.380952
45894	Pyriproxyfen	Cx. pipiens	B06	0.005	17	5	22	0.227273	0.772727	0	1	0.227273
45894	Pyriproxyfen	Cx. pipiens	B06	0.005	20	3	23	0.130435	0.869565	0	1	0.130435
45894	Control	Cx. pipiens	B06	Control	21	0	21	0	1	0	1	0
45894	Control	Cx. pipiens	B06	Control	24	0	24	0	1	0	1	0
45894	Control	Cx. pipiens	B06	Control	20	0	20	0	1	0	1	0
45894	Pyriproxyfen	Cx. pipiens	B06	5	21	0	21	0	1	0	1	0
45894	Pyriproxyfen	Cx. pipiens	B06	0.5	3	18	21	0.857143	0.142857	0	1	0.857143
45894	Pyriproxyfen	Cx. pipiens	B06	5	0	22	22	1	0	0	1	1
45894	Pyriproxyfen	Cx. pipiens	B06	5	0	21	21	1	0	0	1	1
45894	Pyriproxyfen	Cx. pipiens	B06	0.5	1	22	23	0.956522	0.0434783	0	1	0.956522
45894	Pyriproxyfen	Cx. pipiens	B06	0.5	0	21	21	1	0	0	1	1
45894	Pyriproxyfen	Cx. pipiens	B06	0.05	17	5	22	0.227273	0.772727	0	1	0.227273
45894	Pyriproxyfen	Cx. pipiens	B06	0.05	15	6	21	0.285714	0.714286	0	1	0.285714
45894	Pyriproxyfen	Cx. pipiens	B06	0.0005	22	0	22	0	1	0	1	0
45894	Pyriproxyfen	Cx. pipiens	B06	0.0005	22	1	23	0.0434783	0.956522	0	1	0.0434783
45894	Pyriproxyfen	Cx. pipiens	B06	0.0005	23	0	23	0	1	0	1	0
45894	Pyriproxyfen	Cx. pipiens	B06	0.05	18	4	22	0.181818	0.818182	0	1	0.181818
45897	Pyriproxyfen	Cx. pipiens	D02	100	0	22	22	1	0	0	1	1
45897	Pyriproxyfen	Cx. pipiens	D02	0.01	18	4	22	0.181818	0.818182	0	1	0.181818
45897	Pyriproxyfen	Cx. pipiens	D02	0.1	11	8	19	0.421053	0.578947	0	1	0.421053
45897	Pyriproxyfen	Cx. pipiens	D02	10	0	21	21	1	0	0	1	1
45897	Pyriproxyfen	Cx. pipiens	D02	1	3	18	21	0.857143	0.142857	0	1	0.857143
45897	Pyriproxyfen	Cx. pipiens	D02	0.0001	19	4	23	0.173913	0.826087	0	1	0.173913
45897	Pyriproxyfen	Cx. pipiens	D02	0.001	15	4	19	0.210526	0.789474	0	1	0.210526
45897	Control	Cx. pipiens	D02	Control	20	0	20	0	1	0	1	0
45903	Pyriproxyfen	Cx. pipiens	D02	0.00075	16	8	24	0.333333	0.666667	0.0777778	0.922222	0.277108
45903	Pyriproxyfen	Cx. pipiens	D02	0.00075	14	3	17	0.176471	0.823529	0.0777778	0.922222	0.107016
45903	Pyriproxyfen	Cx. pipiens	D02	0.075	5	15	20	0.75	0.25	0.0777778	0.922222	0.728916
45903	Pyriproxyfen	Cx. pipiens	D02	0.075	8	12	20	0.6	0.4	0.0777778	0.922222	0.566265
45903	Control	Cx. pipiens	D02	Control	18	2	20	0.1	0.9	0.0777778	0.922222	0.0240964
45903	Control	Cx. pipiens	D02	Control	17	1	18	0.0555556	0.944444	0.0777778	0.922222	-0.0240964
45903	Pyriproxyfen	Cx. pipiens	D02	0.0075	18	2	20	0.1	0.9	0.0777778	0.922222	0.0240964
45903	Pyriproxyfen	Cx. pipiens	D02	0.0075	13	6	19	0.315789	0.684211	0.0777778	0.922222	0.258085
45903	Pyriproxyfen	Cx. pipiens	D02	7.5	0	22	22	1	0	0.0777778	0.922222	1
45903	Pyriproxyfen	Cx. pipiens	D02	7.5	0	21	21	1	0	0.0777778	0.922222	1
45903	Pyriproxyfen	Cx. pipiens	D02	0.75	0	23	23	1	0	0.0777778	0.922222	1
45903	Pyriproxyfen	Cx. pipiens	D02	0.75	1	18	19	0.947368	0.0526316	0.0777778	0.922222	0.94293
45904	Pyriproxyfen	Cx. pipiens	D02	0.0005	19	1	20	0.05	0.95	0.0714286	0.928571	-0.0230769
45904	Pyriproxyfen	Cx. pipiens	D02	0.05	16	7	23	0.304348	0.695652	0.0714286	0.928571	0.250836
45904	Pyriproxyfen	Cx. pipiens	D02	0.005	20	2	22	0.0909091	0.909091	0.0714286	0.928571	0.020979
45904	Pyriproxyfen	Cx. pipiens	D02	0.5	8	12	20	0.6	0.4	0.0714286	0.928571	0.569231
45904	Control	Cx. pipiens	D02	Control	25	0	25	0	1	0.0714286	0.928571	-0.0769231
45904	Control	Cx. pipiens	D02	Control	18	3	21	0.142857	0.857143	0.0714286	0.928571	0.0769231
45904	Pyriproxyfen	Cx. pipiens	D02	7.5	1	22	23	0.956522	0.0434783	0.0714286	0.928571	0.953177
45904	Pyriproxyfen	Cx. pipiens	D02	0.75	2	18	20	0.9	0.1	0.0714286	0.928571	0.892308
45904	Pyriproxyfen	Cx. pipiens	D02	0.075	15	6	21	0.285714	0.714286	0.0714286	0.928571	0.230769
45904	Pyriproxyfen	Cx. pipiens	D02	0.0075	18	1	19	0.0526316	0.947368	0.0714286	0.928571	-0.0202429
45904	Pyriproxyfen	Cx. pipiens	D02	0.00075	14	8	22	0.363636	0.636364	0.0714286	0.928571	0.314685
45904	Pyriproxyfen	Cx. pipiens	D02	5	2	20	22	0.909091	0.0909091	0.0714286	0.928571	0.902098
45904	Pyriproxyfen	Cx. pipiens	D02	0.0001	16	4	20	0.2	0.8	0.0217391	0.978261	0.182222
45904	Pyriproxyfen	Cx. pipiens	D02	0.0001	10	10	20	0.5	0.5	0.0217391	0.978261	0.488889
45904	Pyriproxyfen	Cx. pipiens	D02	1e-05	20	2	22	0.0909091	0.909091	0.0217391	0.978261	0.0707071
45904	Pyriproxyfen	Cx. pipiens	D02	1e-05	18	1	19	0.0526316	0.947368	0.0217391	0.978261	0.0315789
45904	Control	Cx. pipiens	D02	Control	20	0	20	0	1	0.0217391	0.978261	-0.0222222
45904	Control	Cx. pipiens	D02	Control	22	1	23	0.0434783	0.956522	0.0217391	0.978261	0.0222222
45904	Pyriproxyfen	Cx. pipiens	D02	0.01	21	2	23	0.0869565	0.913043	0.0217391	0.978261	0.0666667
45904	Pyriproxyfen	Cx. pipiens	D02	0.01	16	4	20	0.2	0.8	0.0217391	0.978261	0.182222
45904	Pyriproxyfen	Cx. pipiens	D02	0.001	16	7	23	0.304348	0.695652	0.0217391	0.978261	0.288889
45904	Pyriproxyfen	Cx. pipiens	D02	0.001	16	3	19	0.157895	0.842105	0.0217391	0.978261	0.139181
45904	Pyriproxyfen	Cx. pipiens	D02	1	1	19	20	0.95	0.05	0.0217391	0.978261	0.948889
45904	Pyriproxyfen	Cx. pipiens	D02	1	0	22	22	1	0	0.0217391	0.978261	1
45904	Pyriproxyfen	Cx. pipiens	D02	0.1	9	10	19	0.526316	0.473684	0.0217391	0.978261	0.515789
45904	Pyriproxyfen	Cx. pipiens	D02	0.1	8	14	22	0.636364	0.363636	0.0217391	0.978261	0.628283
45904	Pyriproxyfen	Cx. pipiens	D02	10	0	20	20	1	0	0.0217391	0.978261	1
45904	Pyriproxyfen	Cx. pipiens	D02	10	3	19	22	0.863636	0.136364	0.0217391	0.978261	0.860606
45909	Pyriproxyfen	Cx. pipiens	28E	0.0001	7	13	20	0.65	0.35	0.0676274	0.932373	0.624614
45909	Pyriproxyfen	Cx. pipiens	28E	0.01	7	12	19	0.631579	0.368421	0.0676274	0.932373	0.604856
45909	Pyriproxyfen	Cx. pipiens	28E	0.0001	16	5	21	0.238095	0.761905	0.0676274	0.932373	0.182832
45909	Pyriproxyfen	Cx. pipiens	28E	0.01	9	14	23	0.608696	0.391304	0.0676274	0.932373	0.580313
45909	Pyriproxyfen	Cx. pipiens	28E	0.01	10	8	18	0.444444	0.555556	0.0676274	0.932373	0.404149
45909	Pyriproxyfen	Cx. pipiens	28E	0.001	20	2	22	0.0909091	0.909091	0.0676274	0.932373	0.0249704
45909	Pyriproxyfen	Cx. pipiens	28E	0.1	7	14	21	0.666667	0.333333	0.0676274	0.932373	0.642489
45909	Pyriproxyfen	Cx. pipiens	28E	0.1	1	18	19	0.947368	0.0526316	0.0676274	0.932373	0.943551
45909	Pyriproxyfen	Cx. pipiens	28E	0.1	9	14	23	0.608696	0.391304	0.0676274	0.932373	0.580313
45909	Pyriproxyfen	Cx. pipiens	28E	0.001	20	2	22	0.0909091	0.909091	0.0676274	0.932373	0.0249704
45909	Pyriproxyfen	Cx. pipiens	28E	0.001	9	9	18	0.5	0.5	0.0676274	0.932373	0.463734
45909	Pyriproxyfen	Cx. pipiens	28E	1	0	21	21	1	0	0.0676274	0.932373	1
45909	Pyriproxyfen	Cx. pipiens	28E	1	1	20	21	0.952381	0.047619	0.0676274	0.932373	0.948927
45909	Pyriproxyfen	Cx. pipiens	28E	1	1	19	20	0.95	0.05	0.0676274	0.932373	0.946373
45909	Pyriproxyfen	Cx. pipiens	28E	0.0001	13	6	19	0.315789	0.684211	0.0676274	0.932373	0.266162
45909	Pyriproxyfen	Cx. pipiens	28E	10	0	21	21	1	0	0.0676274	0.932373	1
45909	Pyriproxyfen	Cx. pipiens	28E	10	0	20	20	1	0	0.0676274	0.932373	1
45909	Pyriproxyfen	Cx. pipiens	28E	10	0	22	22	1	0	0.0676274	0.932373	1
45909	Control	Cx. pipiens	28E	Control	19	1	20	0.05	0.95	0.0676274	0.932373	-0.018906
45909	Control	Cx. pipiens	28E	Control	20	1	21	0.047619	0.952381	0.0676274	0.932373	-0.0214596
45909	Control	Cx. pipiens	28E	Control	17	2	19	0.105263	0.894737	0.0676274	0.932373	0.0403656
45909	Pyriproxyfen	Cx. pipiens	28E	0.0075	20	0	20	0	1	0.0113636	0.988636	-0.0114943
45909	Pyriproxyfen	Cx. pipiens	28E	0.0075	21	0	21	0	1	0.0113636	0.988636	-0.0114943
45909	Pyriproxyfen	Cx. pipiens	28E	0.075	4	17	21	0.809524	0.190476	0.0113636	0.988636	0.807334
45909	Pyriproxyfen	Cx. pipiens	28E	0.0075	16	5	21	0.238095	0.761905	0.0113636	0.988636	0.229338
45909	Pyriproxyfen	Cx. pipiens	28E	0.075	6	15	21	0.714286	0.285714	0.0113636	0.988636	0.711002
45909	Pyriproxyfen	Cx. pipiens	28E	0.075	3	16	19	0.842105	0.157895	0.0113636	0.988636	0.84029
45909	Pyriproxyfen	Cx. pipiens	28E	0.005	8	10	18	0.555556	0.444444	0.0113636	0.988636	0.550447
45909	Pyriproxyfen	Cx. pipiens	28E	0.05	8	14	22	0.636364	0.363636	0.0113636	0.988636	0.632184
45909	Pyriproxyfen	Cx. pipiens	28E	0.05	8	11	19	0.578947	0.421053	0.0113636	0.988636	0.574108
45909	Pyriproxyfen	Cx. pipiens	28E	0.005	14	3	17	0.176471	0.823529	0.0113636	0.988636	0.167005
45909	Pyriproxyfen	Cx. pipiens	28E	0.005	18	3	21	0.142857	0.857143	0.0113636	0.988636	0.133005
45909	Pyriproxyfen	Cx. pipiens	28E	0.05	9	11	20	0.55	0.45	0.0113636	0.988636	0.544828
45909	Pyriproxyfen	Cx. pipiens	28E	0.5	0	21	21	1	0	0.0113636	0.988636	1
45909	Pyriproxyfen	Cx. pipiens	28E	0.5	11	9	20	0.45	0.55	0.0113636	0.988636	0.443678
45909	Pyriproxyfen	Cx. pipiens	28E	0.5	0	19	19	1	0	0.0113636	0.988636	1
45909	Pyriproxyfen	Cx. pipiens	28E	5	0	22	22	1	0	0.0113636	0.988636	1
45909	Pyriproxyfen	Cx. pipiens	28E	5	0	21	21	1	0	0.0113636	0.988636	1
45909	Pyriproxyfen	Cx. pipiens	28E	5	0	24	24	1	0	0.0113636	0.988636	1
45909	Control	Cx. pipiens	28E	Control	22	0	22	0	1	0.0113636	0.988636	-0.0114943
45909	Control	Cx. pipiens	28E	Control	21	1	22	0.0454545	0.954545	0.0113636	0.988636	0.0344828
45909	Control	Cx. pipiens	28E	Control	20	0	20	0	1	0.0113636	0.988636	-0.0114943
45909	Control	Cx. pipiens	28E	Control	24	0	24	0	1	0.0113636	0.988636	-0.0114943
45904	Pyriproxyfen	Cx. pipiens	D02	0.5	4	20	24	0.833333	0.166667	0.0227273	0.977273	0.829457
45904	Pyriproxyfen	Cx. pipiens	D02	0.05	17	3	20	0.15	0.85	0.0227273	0.977273	0.130233
45904	Pyriproxyfen	Cx. pipiens	D02	0.05	20	3	23	0.130435	0.869565	0.0227273	0.977273	0.110212
45904	Control	Cx. pipiens	D02	Control	22	0	22	0	1	0.0227273	0.977273	-0.0232558
45904	Control	Cx. pipiens	D02	Control	21	1	22	0.0454545	0.954545	0.0227273	0.977273	0.0232558
45904	Pyriproxyfen	Cx. pipiens	D02	0.5	2	21	23	0.913043	0.0869565	0.0227273	0.977273	0.911021
45904	Pyriproxyfen	Cx. pipiens	D02	0.005	19	4	23	0.173913	0.826087	0.0227273	0.977273	0.154702
45904	Pyriproxyfen	Cx. pipiens	D02	0.005	22	0	22	0	1	0.0227273	0.977273	-0.0232558
45904	Pyriproxyfen	Cx. pipiens	D02	5	1	20	21	0.952381	0.047619	0.0227273	0.977273	0.951274
45904	Pyriproxyfen	Cx. pipiens	D02	0.0005	20	2	22	0.0909091	0.909091	0.0227273	0.977273	0.0697674
45904	Pyriproxyfen	Cx. pipiens	D02	0.0005	19	5	24	0.208333	0.791667	0.0227273	0.977273	0.189922
45904	Pyriproxyfen	Cx. pipiens	D02	5	3	21	24	0.875	0.125	0.0227273	0.977273	0.872093
45915	Pyriproxyfen	Cx. pipiens	A01	0.001	14	7	21	0.333333	0.666667	0.0290404	0.0290404	-21.9565
45915	Pyriproxyfen	Cx. pipiens	A01	0.01	23	0	23	0	1	0.0290404	0.0290404	-33.4348
45915	Pyriproxyfen	Cx. pipiens	A01	0.001	15	8	23	0.347826	0.652174	0.0290404	0.0290404	-21.4575
45915	Pyriproxyfen	Cx. pipiens	A01	0.001	15	4	19	0.210526	0.789474	0.0290404	0.0290404	-26.1854
45915	Pyriproxyfen	Cx. pipiens	A01	0.001	20	2	22	0.0909091	0.909091	0.0290404	0.0290404	-30.3043
45915	Pyriproxyfen	Cx. pipiens	A01	0.01	16	2	18	0.111111	0.888889	0.0290404	0.0290404	-29.6087
45915	Pyriproxyfen	Cx. pipiens	A01	0.01	19	3	22	0.136364	0.863636	0.0290404	0.0290404	-28.7391
45915	Pyriproxyfen	Cx. pipiens	A01	0.01	14	7	21	0.333333	0.666667	0.0290404	0.0290404	-21.9565
45915	Pyriproxyfen	Cx. pipiens	A01	0.0001	17	3	20	0.15	0.85	0.0290404	0.0290404	-28.2696
45915	Pyriproxyfen	Cx. pipiens	A01	0.0001	16	5	21	0.238095	0.761905	0.0290404	0.0290404	-25.236
45915	Pyriproxyfen	Cx. pipiens	A01	0.0001	20	0	20	0	1	0.0290404	0.0290404	-33.4348
45915	Pyriproxyfen	Cx. pipiens	A01	1	0	20	20	1	0	0.0290404	0.0290404	1
45915	Pyriproxyfen	Cx. pipiens	A01	0.1	8	12	20	0.6	0.4	0.0290404	0.0290404	-12.7739
45915	Pyriproxyfen	Cx. pipiens	A01	0.1	11	9	20	0.45	0.55	0.0290404	0.0290404	-17.9391
45915	Pyriproxyfen	Cx. pipiens	A01	0.1	12	11	23	0.478261	0.521739	0.0290404	0.0290404	-16.966
45915	Pyriproxyfen	Cx. pipiens	A01	1	7	13	20	0.65	0.35	0.0290404	0.0290404	-11.0522
45915	Pyriproxyfen	Cx. pipiens	A01	10	4	19	23	0.826087	0.173913	0.0290404	0.0290404	-4.98866
45915	Pyriproxyfen	Cx. pipiens	A01	0.0001	17	2	19	0.105263	0.894737	0.0290404	0.0290404	-29.8101
45915	Control	Cx. pipiens	A01	Control	21	1	22	0.0454545	0.954545	0.0290404	0.0290404	-31.8696
45915	Control	Cx. pipiens	A01	Control	23	1	24	0.0416667	0.958333	0.0290404	0.0290404	-32
45915	Control	Cx. pipiens	A01	Control	22	0	22	0	1	0.0290404	0.0290404	-33.4348
45915	Pyriproxyfen	Cx. pipiens	A01	0.75	2	17	19	0.894737	0.105263	0.128716	0.871284	0.879186
45915	Pyriproxyfen	Cx. pipiens	A01	0.075	15	6	21	0.285714	0.714286	0.128716	0.871284	0.180192
45915	Pyriproxyfen	Cx. pipiens	A01	0.00075	15	4	19	0.210526	0.789474	0.128716	0.871284	0.0938965
45915	Pyriproxyfen	Cx. pipiens	A01	0.0075	20	2	22	0.0909091	0.909091	0.128716	0.871284	-0.0433919
45917	Pyriproxyfen	Cx. pipiens	A01	0.00075	19	3	22	0.136364	0.863636	0.0660225	0.933977	0.0753135
45917	Pyriproxyfen	Cx. pipiens	A01	0.075	10	13	23	0.565217	0.434783	0.0660225	0.933977	0.534483
45917	Pyriproxyfen	Cx. pipiens	A01	0.0075	9	11	20	0.55	0.45	0.0660225	0.933977	0.51819
45917	Pyriproxyfen	Cx. pipiens	A01	0.75	1	20	21	0.952381	0.047619	0.0660225	0.933977	0.949015
45917	Pyriproxyfen	Cx. pipiens	A01	0.0075	16	3	19	0.157895	0.842105	0.0660225	0.933977	0.0983666
45917	Pyriproxyfen	Cx. pipiens	A01	0.00075	15	3	18	0.166667	0.833333	0.0660225	0.933977	0.107759
45917	Pyriproxyfen	Cx. pipiens	A01	0.75	6	16	22	0.727273	0.272727	0.0660225	0.933977	0.707994
45917	Pyriproxyfen	Cx. pipiens	A01	0.075	8	14	22	0.636364	0.363636	0.0660225	0.933977	0.610658
45917	Control	Cx. pipiens	A01	Control	16	2	18	0.111111	0.888889	0.0660225	0.933977	0.0482759
45917	Control	Cx. pipiens	A01	Control	22	0	22	0	1	0.0660225	0.933977	-0.0706897
45917	Control	Cx. pipiens	A01	Control	21	2	23	0.0869565	0.913043	0.0660225	0.933977	0.0224138
45917	Control	Cx. pipiens	A01	Control	21	0	21	0	1	0.015873	0.984127	-0.016129
45917	Control	Cx. pipiens	A01	Control	20	1	21	0.047619	0.952381	0.015873	0.984127	0.0322581
45917	Control	Cx. pipiens	A01	Control	23	0	23	0	1	0.015873	0.984127	-0.016129
45917	Pyriproxyfen	Cx. pipiens	A01	0.0005	17	4	21	0.190476	0.809524	0.015873	0.984127	0.177419
45917	Pyriproxyfen	Cx. pipiens	A01	0.005	19	3	22	0.136364	0.863636	0.015873	0.984127	0.122434
45917	Pyriproxyfen	Cx. pipiens	A01	0.005	20	2	22	0.0909091	0.909091	0.015873	0.984127	0.0762463
45917	Pyriproxyfen	Cx. pipiens	A01	0.0005	21	1	22	0.0454545	0.954545	0.015873	0.984127	0.0300587
45917	Pyriproxyfen	Cx. pipiens	A01	0.0005	2	2	4	0.5	0.5	0.015873	0.984127	0.491935
45917	Pyriproxyfen	Cx. pipiens	A01	0.005	21	1	22	0.0454545	0.954545	0.015873	0.984127	0.0300587
45917	Pyriproxyfen	Cx. pipiens	A01	5	0	21	21	1	0	0.015873	0.984127	1
45917	Pyriproxyfen	Cx. pipiens	A01	0.05	20	3	23	0.130435	0.869565	0.015873	0.984127	0.11641
45917	Pyriproxyfen	Cx. pipiens	A01	0.05	13	11	24	0.458333	0.541667	0.015873	0.984127	0.449597
45917	Pyriproxyfen	Cx. pipiens	A01	0.5	4	17	21	0.809524	0.190476	0.015873	0.984127	0.806452
45917	Pyriproxyfen	Cx. pipiens	A01	0.05	19	3	22	0.136364	0.863636	0.015873	0.984127	0.122434
45917	Pyriproxyfen	Cx. pipiens	A01	0.5	7	16	23	0.695652	0.304348	0.015873	0.984127	0.690743
45917	Pyriproxyfen	Cx. pipiens	A01	5	2	22	24	0.916667	0.0833333	0.015873	0.984127	0.915323
45917	Pyriproxyfen	Cx. pipiens	A01	5	0	20	20	1	0	0.015873	0.984127	1
45917	Pyriproxyfen	Cx. pipiens	A01	0.5	5	16	21	0.761905	0.238095	0.015873	0.984127	0.758065
45916	Pyriproxyfen	Cx. pipiens	27W	10	2	18	20	0.9	0.1	0.0634921	0.936508	0.89322
45916	Pyriproxyfen	Cx. pipiens	27W	1	4	17	21	0.809524	0.190476	0.0634921	0.936508	0.79661
45916	Pyriproxyfen	Cx. pipiens	27W	0.1	11	9	20	0.45	0.55	0.0634921	0.936508	0.412712
45916	Pyriproxyfen	Cx. pipiens	27W	0.01	17	4	21	0.190476	0.809524	0.0634921	0.936508	0.135593
45916	Pyriproxyfen	Cx. pipiens	27W	0.001	14	6	20	0.3	0.7	0.0634921	0.936508	0.252542
45916	Pyriproxyfen	Cx. pipiens	27W	0.0001	11	8	19	0.421053	0.578947	0.0634921	0.936508	0.381802
45916	Pyriproxyfen	Cx. pipiens	27W	0.0001	16	4	20	0.2	0.8	0.0634921	0.936508	0.145763
45916	Pyriproxyfen	Cx. pipiens	27W	0.0001	20	3	23	0.130435	0.869565	0.0634921	0.936508	0.0714812
45916	Pyriproxyfen	Cx. pipiens	27W	0.1	14	10	24	0.416667	0.583333	0.0634921	0.936508	0.377119
45916	Pyriproxyfen	Cx. pipiens	27W	0.1	12	6	18	0.333333	0.666667	0.0634921	0.936508	0.288136
45916	Pyriproxyfen	Cx. pipiens	27W	0.01	21	3	24	0.125	0.875	0.0634921	0.936508	0.065678
45916	Pyriproxyfen	Cx. pipiens	27W	0.01	15	7	22	0.318182	0.681818	0.0634921	0.936508	0.271957
45916	Pyriproxyfen	Cx. pipiens	27W	0.001	20	2	22	0.0909091	0.909091	0.0634921	0.936508	0.0292758
45916	Pyriproxyfen	Cx. pipiens	27W	0.001	17	8	25	0.32	0.68	0.0634921	0.936508	0.273898
45916	Pyriproxyfen	Cx. pipiens	27W	10	1	21	22	0.954545	0.0454545	0.0634921	0.936508	0.951464
45916	Pyriproxyfen	Cx. pipiens	27W	10	0	23	23	1	0	0.0634921	0.936508	1
45916	Pyriproxyfen	Cx. pipiens	27W	1	8	13	21	0.619048	0.380952	0.0634921	0.936508	0.59322
45916	Pyriproxyfen	Cx. pipiens	27W	1	9	12	21	0.571429	0.428571	0.0634921	0.936508	0.542373
45916	Control	Cx. pipiens	27W	Control	20	1	21	0.047619	0.952381	0.0634921	0.936508	-0.0169492
45916	Control	Cx. pipiens	27W	Control	18	3	21	0.142857	0.857143	0.0634921	0.936508	0.0847458
45916	Control	Cx. pipiens	27W	Control	21	0	21	0	1	0.0634921	0.936508	-0.0677966
45918	Pyriproxyfen	Cx. pipiens	27W	0.0075	12	10	22	0.454545	0.545455	0.0555556	0.944444	0.42246
45918	Pyriproxyfen	Cx. pipiens	27W	0.0075	19	2	21	0.0952381	0.904762	0.0555556	0.944444	0.0420168
45918	Pyriproxyfen	Cx. pipiens	27W	0.0075	22	2	24	0.0833333	0.916667	0.0555556	0.944444	0.0294118
45918	Control	Cx. pipiens	27W	Control	19	0	19	0	1	0.0555556	0.944444	-0.0588235
45918	Control	Cx. pipiens	27W	Control	22	2	24	0.0833333	0.916667	0.0555556	0.944444	0.0294118
45918	Control	Cx. pipiens	27W	Control	22	2	24	0.0833333	0.916667	0.0555556	0.944444	0.0294118
45918	Pyriproxyfen	Cx. pipiens	27W	0.075	13	7	20	0.35	0.65	0.0555556	0.944444	0.311765
45918	Pyriproxyfen	Cx. pipiens	27W	0.075	16	5	21	0.238095	0.761905	0.0555556	0.944444	0.193277
45918	Pyriproxyfen	Cx. pipiens	27W	0.075	18	4	22	0.181818	0.818182	0.0555556	0.944444	0.13369
45918	Pyriproxyfen	Cx. pipiens	27W	0.75	3	20	23	0.869565	0.130435	0.0555556	0.944444	0.861893
45918	Pyriproxyfen	Cx. pipiens	27W	0.75	7	15	22	0.681818	0.318182	0.0555556	0.944444	0.663102
45918	Pyriproxyfen	Cx. pipiens	27W	0.75	3	18	21	0.857143	0.142857	0.0555556	0.944444	0.848739
45918	Pyriproxyfen	Cx. pipiens	27W	7.5	6	16	22	0.727273	0.272727	0.0555556	0.944444	0.71123
45918	Pyriproxyfen	Cx. pipiens	27W	7.5	0	24	24	1	0	0.0555556	0.944444	1
45918	Pyriproxyfen	Cx. pipiens	27W	7.5	1	19	20	0.95	0.05	0.0555556	0.944444	0.947059
45918	Control	Cx. pipiens	27W	Control	19	0	19	0	1	0.04	0.96	-0.0416667
45918	Control	Cx. pipiens	27W	Control	22	0	22	0	1	0.04	0.96	-0.0416667
45918	Control	Cx. pipiens	27W	Control	22	3	25	0.12	0.88	0.04	0.96	0.0833333
45918	Pyriproxyfen	Cx. pipiens	27W	0.005	20	1	21	0.047619	0.952381	0.04	0.96	0.00793651
45918	Pyriproxyfen	Cx. pipiens	27W	0.005	20	3	23	0.130435	0.869565	0.04	0.96	0.0942029
45918	Pyriproxyfen	Cx. pipiens	27W	0.5	9	14	23	0.608696	0.391304	0.04	0.96	0.592391
45918	Pyriproxyfen	Cx. pipiens	27W	0.05	20	3	23	0.130435	0.869565	0.04	0.96	0.0942029
45918	Pyriproxyfen	Cx. pipiens	27W	0.5	3	21	24	0.875	0.125	0.04	0.96	0.869792
45918	Pyriproxyfen	Cx. pipiens	27W	0.005	12	8	20	0.4	0.6	0.04	0.96	0.375
45918	Pyriproxyfen	Cx. pipiens	27W	0.05	13	4	17	0.235294	0.764706	0.04	0.96	0.203431
45918	Pyriproxyfen	Cx. pipiens	27W	0.05	21	1	22	0.0454545	0.954545	0.04	0.96	0.00568182
45918	Pyriproxyfen	Cx. pipiens	27W	0.5	6	14	20	0.7	0.3	0.04	0.96	0.6875
45918	Pyriproxyfen	Cx. pipiens	27W	5	0	20	20	1	0	0.04	0.96	1
45918	Pyriproxyfen	Cx. pipiens	27W	5	5	15	20	0.75	0.25	0.04	0.96	0.739583
45918	Pyriproxyfen	Cx. pipiens	27W	5	2	19	21	0.904762	0.0952381	0.04	0.96	0.900794
45928	Pyriproxyfen	Cx. pipiens	C11	0.05	18	3	21	0.142857	0.857143	0.0669944	0.933006	0.0813101
45928	Pyriproxyfen	Cx. pipiens	C11	5	13	11	24	0.458333	0.541667	0.0669944	0.933006	0.419439
45928	Pyriproxyfen	Cx. pipiens	C11	0.00075	13	6	19	0.315789	0.684211	0.0669944	0.933006	0.26666
45928	Pyriproxyfen	Cx. pipiens	C11	0.05	18	3	21	0.142857	0.857143	0.0669944	0.933006	0.0813101
45928	Pyriproxyfen	Cx. pipiens	C11	5	2	18	20	0.9	0.1	0.0669944	0.933006	0.89282
45928	Pyriproxyfen	Cx. pipiens	C11	0.00075	20	3	23	0.130435	0.869565	0.0669944	0.933006	0.0679957
45928	Pyriproxyfen	Cx. pipiens	C11	0.5	14	9	23	0.391304	0.608696	0.0669944	0.933006	0.347597
45928	Pyriproxyfen	Cx. pipiens	C11	0.5	7	15	22	0.681818	0.318182	0.0669944	0.933006	0.658971
45928	Pyriproxyfen	Cx. pipiens	C11	0.005	19	3	22	0.136364	0.863636	0.0669944	0.933006	0.0743503
45928	Pyriproxyfen	Cx. pipiens	C11	0.005	14	7	21	0.333333	0.666667	0.0669944	0.933006	0.285463
45928	Control	Cx. pipiens	C11	Control	13	1	14	0.0714286	0.928571	0.0669944	0.933006	0.00475256
45928	Control	Cx. pipiens	C11	Control	24	2	26	0.0769231	0.923077	0.0669944	0.933006	0.0106416
45928	Control	Cx. pipiens	C11	Control	18	1	19	0.0526316	0.947368	0.0669944	0.933006	-0.0153942
45928	Pyriproxyfen	Cx. pipiens	C11	0.00075	18	2	20	0.1	0.9	0.0669944	0.933006	0.0353756
45928	Pyriproxyfen	Cx. pipiens	C11	0.075	13	6	19	0.315789	0.684211	0.0669944	0.933006	0.26666
45928	Pyriproxyfen	Cx. pipiens	C11	0.0075	18	3	21	0.142857	0.857143	0.0669944	0.933006	0.0813101
45928	Pyriproxyfen	Cx. pipiens	C11	0.0075	16	3	19	0.157895	0.842105	0.0669944	0.933006	0.0974274
45928	Pyriproxyfen	Cx. pipiens	C11	7.5	0	22	22	1	0	0.0669944	0.933006	1
45928	Pyriproxyfen	Cx. pipiens	C11	0.075	18	1	19	0.0526316	0.947368	0.0669944	0.933006	-0.0153942
45928	Pyriproxyfen	Cx. pipiens	C11	7.5	3	19	22	0.863636	0.136364	0.0669944	0.933006	0.853845
45928	Pyriproxyfen	Cx. pipiens	C11	0.075	17	4	21	0.190476	0.809524	0.0669944	0.933006	0.132348
45928	Pyriproxyfen	Cx. pipiens	C11	0.75	6	10	16	0.625	0.375	0.0669944	0.933006	0.598073
45928	Pyriproxyfen	Cx. pipiens	C11	0.0075	19	1	20	0.05	0.95	0.0669944	0.933006	-0.0182147
45928	Pyriproxyfen	Cx. pipiens	C11	7.5	8	12	20	0.6	0.4	0.0669944	0.933006	0.571278
45928	Pyriproxyfen	Cx. pipiens	C11	0.75	13	9	22	0.409091	0.590909	0.0669944	0.933006	0.366661
45928	Pyriproxyfen	Cx. pipiens	C11	0.75	7	12	19	0.631579	0.368421	0.0669944	0.933006	0.605124
45931	Pyriproxyfen	Cx. pipiens	C13	0.1	20	4	24	0.166667	0.833333	0.0651629	0.934837	0.108579
45931	Pyriproxyfen	Cx. pipiens	C13	10	4	19	23	0.826087	0.173913	0.0651629	0.934837	0.813964
45931	Pyriproxyfen	Cx. pipiens	C13	10	6	13	19	0.684211	0.315789	0.0651629	0.934837	0.662198
45931	Pyriproxyfen	Cx. pipiens	C13	0.1	19	3	22	0.136364	0.863636	0.0651629	0.934837	0.0761638
45931	Pyriproxyfen	Cx. pipiens	C13	0.001	17	4	21	0.190476	0.809524	0.0651629	0.934837	0.134048
45931	Pyriproxyfen	Cx. pipiens	C13	0.01	22	1	23	0.0434783	0.956522	0.0651629	0.934837	-0.0231962
45931	Pyriproxyfen	Cx. pipiens	C13	1	8	13	21	0.619048	0.380952	0.0651629	0.934837	0.592493
45931	Pyriproxyfen	Cx. pipiens	C13	0.001	19	3	22	0.136364	0.863636	0.0651629	0.934837	0.0761638
45931	Pyriproxyfen	Cx. pipiens	C13	0.01	19	3	22	0.136364	0.863636	0.0651629	0.934837	0.0761638
45931	Pyriproxyfen	Cx. pipiens	C13	1	8	13	21	0.619048	0.380952	0.0651629	0.934837	0.592493
45931	Pyriproxyfen	Cx. pipiens	C13	1	5	15	20	0.75	0.25	0.0651629	0.934837	0.732574
45931	Pyriproxyfen	Cx. pipiens	C13	0.1	16	6	22	0.272727	0.727273	0.0651629	0.934837	0.222033
45931	Pyriproxyfen	Cx. pipiens	C13	0.01	22	0	22	0	1	0.0651629	0.934837	-0.0697051
45931	Pyriproxyfen	Cx. pipiens	C13	0.001	21	1	22	0.0454545	0.954545	0.0651629	0.934837	-0.0210821
45931	Pyriproxyfen	Cx. pipiens	C13	0.0001	22	0	22	0	1	0.0651629	0.934837	-0.0697051
45931	Pyriproxyfen	Cx. pipiens	C13	0.0001	20	1	21	0.047619	0.952381	0.0651629	0.934837	-0.0187668
45931	Pyriproxyfen	Cx. pipiens	C13	0.0001	21	1	22	0.0454545	0.954545	0.0651629	0.934837	-0.0210821
45931	Pyriproxyfen	Cx. pipiens	C13	10	1	20	21	0.952381	0.047619	0.0651629	0.934837	0.949062
45931	Pyriproxyfen	Cx. pipiens	C13	10	2	22	24	0.916667	0.0833333	0.0651629	0.934837	0.910858
45931	Pyriproxyfen	Cx. pipiens	C13	10	0	21	21	1	0	0.0651629	0.934837	1
45931	Control	Cx. pipiens	C13	Control	23	0	23	0	1	0.0651629	0.934837	-0.0697051
45931	Control	Cx. pipiens	C13	Control	18	3	21	0.142857	0.857143	0.0651629	0.934837	0.0831099
45931	Control	Cx. pipiens	C13	Control	18	1	19	0.0526316	0.947368	0.0651629	0.934837	-0.0134048
45931	Pyriproxyfen	Cx. pipiens	C13	0.0075	17	3	20	0.15	0.85	0.0651629	0.934837	0.0907507
45931	Pyriproxyfen	Cx. pipiens	C13	0.0075	14	4	18	0.222222	0.777778	0.0651629	0.934837	0.168007
45931	Pyriproxyfen	Cx. pipiens	C13	0.075	18	3	21	0.142857	0.857143	0.0651629	0.934837	0.0831099
45931	Pyriproxyfen	Cx. pipiens	C13	0.075	22	2	24	0.0833333	0.916667	0.0651629	0.934837	0.019437
45931	Pyriproxyfen	Cx. pipiens	C13	7.5	0	20	20	1	0	0.0651629	0.934837	1
45931	Pyriproxyfen	Cx. pipiens	C13	0.75	10	10	20	0.5	0.5	0.0651629	0.934837	0.465147
45931	Pyriproxyfen	Cx. pipiens	C13	0.75	18	3	21	0.142857	0.857143	0.0651629	0.934837	0.0831099
45931	Pyriproxyfen	Cx. pipiens	C13	7.5	4	18	22	0.818182	0.181818	0.0651629	0.934837	0.805508
45931	Pyriproxyfen	Cx. pipiens	C13	7.5	2	20	22	0.909091	0.0909091	0.0651629	0.934837	0.902754
45931	Pyriproxyfen	Cx. pipiens	C13	0.75	15	5	20	0.25	0.75	0.0651629	0.934837	0.197721
45931	Pyriproxyfen	Cx. pipiens	C13	0.075	20	2	22	0.0909091	0.909091	0.0651629	0.934837	0.0275408
45931	Pyriproxyfen	Cx. pipiens	C13	0.0075	19	1	20	0.05	0.95	0.0651629	0.934837	-0.0162198
45930	Pyriproxyfen	Cx. pipiens	C11	0.0001	16	5	21	0.238095	0.761905	0.0357143	0.964286	0.209877
45930	Pyriproxyfen	Cx. pipiens	C11	0.1	9	13	22	0.590909	0.409091	0.0357143	0.964286	0.575758
45930	Pyriproxyfen	Cx. pipiens	C11	0.1	20	3	23	0.130435	0.869565	0.0357143	0.964286	0.0982287
45930	Pyriproxyfen	Cx. pipiens	C11	1	1	21	22	0.954545	0.0454545	0.0357143	0.964286	0.952862
45930	Pyriproxyfen	Cx. pipiens	C11	10	2	20	22	0.909091	0.0909091	0.0357143	0.964286	0.905724
45930	Pyriproxyfen	Cx. pipiens	C11	0.0001	17	4	21	0.190476	0.809524	0.0357143	0.964286	0.160494
45930	Pyriproxyfen	Cx. pipiens	C11	0.0001	16	6	22	0.272727	0.727273	0.0357143	0.964286	0.245791
45930	Pyriproxyfen	Cx. pipiens	C11	10	0	22	22	1	0	0.0357143	0.964286	1
45930	Pyriproxyfen	Cx. pipiens	C11	10	0	23	23	1	0	0.0357143	0.964286	1
45930	Pyriproxyfen	Cx. pipiens	C11	1	4	18	22	0.818182	0.181818	0.0357143	0.964286	0.811448
45930	Pyriproxyfen	Cx. pipiens	C11	0.001	10	10	20	0.5	0.5	0.0357143	0.964286	0.481481
45930	Pyriproxyfen	Cx. pipiens	C11	0.001	17	4	21	0.190476	0.809524	0.0357143	0.964286	0.160494
45930	Pyriproxyfen	Cx. pipiens	C11	0.01	9	10	19	0.526316	0.473684	0.0357143	0.964286	0.508772
45930	Pyriproxyfen	Cx. pipiens	C11	0.001	16	4	20	0.2	0.8	0.0357143	0.964286	0.17037
45930	Pyriproxyfen	Cx. pipiens	C11	0.1	16	6	22	0.272727	0.727273	0.0357143	0.964286	0.245791
45930	Pyriproxyfen	Cx. pipiens	C11	0.01	22	1	23	0.0434783	0.956522	0.0357143	0.964286	0.00805153
45930	Pyriproxyfen	Cx. pipiens	C11	0.01	16	5	21	0.238095	0.761905	0.0357143	0.964286	0.209877
45930	Pyriproxyfen	Cx. pipiens	C11	1	6	16	22	0.727273	0.272727	0.0357143	0.964286	0.717172
45930	Control	Cx. pipiens	C11	Control	23	0	23	0	1	0.0357143	0.964286	-0.037037
45930	Control	Cx. pipiens	C11	Control	19	2	21	0.0952381	0.904762	0.0357143	0.964286	0.0617284
45930	Control	Cx. pipiens	C11	Control	21	0	21	0	1	0.0357143	0.964286	-0.037037
45930	Control	Cx. pipiens	C11	Control	20	1	21	0.047619	0.952381	0.0357143	0.964286	0.0123457
45930	Pyriproxyfen	Cx. pipiens	C11	0.005	18	4	22	0.181818	0.818182	0.0357143	0.964286	0.151515
45930	Pyriproxyfen	Cx. pipiens	C11	0.05	18	5	23	0.217391	0.782609	0.0357143	0.964286	0.188406
45930	Pyriproxyfen	Cx. pipiens	C11	0.5	11	11	22	0.5	0.5	0.0357143	0.964286	0.481481
45930	Pyriproxyfen	Cx. pipiens	C11	5	8	16	24	0.666667	0.333333	0.0357143	0.964286	0.654321
45930	Pyriproxyfen	Cx. pipiens	C11	7.5	2	20	22	0.909091	0.0909091	0.0357143	0.964286	0.905724
45930	Pyriproxyfen	Cx. pipiens	C11	7.5	0	22	22	1	0	0.0357143	0.964286	1
45930	Pyriproxyfen	Cx. pipiens	C11	0.75	2	21	23	0.913043	0.0869565	0.0357143	0.964286	0.909823
45930	Pyriproxyfen	Cx. pipiens	C11	0.0075	19	3	22	0.136364	0.863636	0.0357143	0.964286	0.104377
45930	Pyriproxyfen	Cx. pipiens	C11	0.0075	20	3	23	0.130435	0.869565	0.0357143	0.964286	0.0982287
45930	Pyriproxyfen	Cx. pipiens	C11	0.0075	13	5	18	0.277778	0.722222	0.0357143	0.964286	0.251029
45930	Pyriproxyfen	Cx. pipiens	C11	0.075	12	10	22	0.454545	0.545455	0.0357143	0.964286	0.434343
45930	Pyriproxyfen	Cx. pipiens	C11	0.075	8	14	22	0.636364	0.363636	0.0357143	0.964286	0.622896
45930	Pyriproxyfen	Cx. pipiens	C11	0.075	17	4	21	0.190476	0.809524	0.0357143	0.964286	0.160494
45930	Pyriproxyfen	Cx. pipiens	C11	0.75	1	22	23	0.956522	0.0434783	0.0357143	0.964286	0.954911
45930	Pyriproxyfen	Cx. pipiens	C11	0.75	2	18	20	0.9	0.1	0.0357143	0.964286	0.896296
45930	Pyriproxyfen	Cx. pipiens	C11	7.5	0	24	24	1	0	0.0357143	0.964286	1
45930	Pyriproxyfen	Cx. pipiens	C13	7.5	0	22	22	1	0	0.0208333	0.979167	1
45930	Pyriproxyfen	Cx. pipiens	C13	0.75	2	19	21	0.904762	0.0952381	0.0208333	0.979167	0.902736
45930	Pyriproxyfen	Cx. pipiens	C13	0.0075	18	3	21	0.142857	0.857143	0.0208333	0.979167	0.12462
45930	Pyriproxyfen	Cx. pipiens	C13	0.075	13	9	22	0.409091	0.590909	0.0208333	0.979167	0.396518
45930	Control	Cx. pipiens	C13	Control	23	1	24	0.0416667	0.958333	0.0208333	0.979167	0.0212766
45930	Control	Cx. pipiens	C13	Control	20	0	20	0	1	0.0208333	0.979167	-0.0212766
45930	Pyriproxyfen	Cx. pipiens	C13	0.001	13	6	19	0.315789	0.684211	0.0208333	0.979167	0.301232
45930	Pyriproxyfen	Cx. pipiens	C13	0.1	15	5	20	0.25	0.75	0.0208333	0.979167	0.234043
45930	Pyriproxyfen	Cx. pipiens	C13	0.01	14	9	23	0.391304	0.608696	0.0208333	0.979167	0.378353
45930	Pyriproxyfen	Cx. pipiens	C13	1	0	22	22	1	0	0.0208333	0.979167	1
45930	Pyriproxyfen	Cx. pipiens	C13	10	0	21	21	1	0	0.0208333	0.979167	1
